# Supplementary material for: A robust yeast biocontainment system with two-layered regulation switch dependent on unnatural amino acid
Source: Nat Commun. 2023 Oct 14;14:6487. doi: 10.1038/s41467-023-42358-4 (PMC10576815; doi:10.1038/s41467-023-42358-4)
Supplement: Supplementary file 4 — Source Data [file 41467_2023_42358_MOESM4_ESM.xlsx]

## Sheet: Fig1c
	Doubling time (hours)										Strain	Day	number of escapers grown on the non-permissive plates
	1	2	3	4	5	6	Mean	S.D	P-value				Biological Replicate 1		Biological Replicate 2		Biological Replicate 3
CDC27TAG5	2.54349	2.49031	2.52593	2.5704	2.53744	2.53922	2.53446	0.0261791	8.37085e-08				repetition 1	repetition 2	repetition 1	repetition 2	repetition 1	repetition 2
CDC27TAG15	2.86223	2.76066	2.77663	2.8219	2.83357	2.87424	2.82154	0.0453887	1.71191e-09		CDC27TAG5	2	4	5	5	6	6	7
CDC27TAG451	4.17274	4.10899	4.16293	4.17016	4.07229	4.13746	4.13743	0.0400497	4.50485e-14			4	35	36	42	43	26	33
CDC27TAG520	2.91168	2.80117	2.84862	2.70515	2.87464	2.69938	2.80677	0.0886064	3.28983e-08			12	53	74	87	91	77	107
CDC4TAG9	2.26105	2.23829	2.3004	2.29184	2.24585	2.26545	2.26714	0.0246656	0.000297099		CDC27TAG15	2	161	172	12	9	3	1
CDC4TAG325	2.78749	2.84067	2.81953	3.03526	2.78789	2.99096	2.87697	0.108266	4.52474e-08			4	181	209	24	23	15	7
CDC4TAG327	3.00727	2.88436	2.78161	2.9067	2.84831	2.83702	2.87755	0.0767143	6.09765e-09			12	202	224	41	50	36	24
CDC4TAG345	2.60764	2.61696	2.55451	2.61597	2.65745	2.64138	2.61565	0.0352516	2.49538e-08		CDC27TAG451	2	4	3	3	4	2	3
CDC27TAG520CDC4TAG9	2.25997	2.24567	2.30259	2.33245	2.32397	2.31409	2.29646	0.0355287	0.000129545			4	23	23	18	24	25	19
control(BY4741[pXF231])	2.09621	1.9704	2.19259	2.1368	2.10192	2.06798	2.09432	0.074259	1			12	32	48	42	38	39	34
											CDC27TAG520	2	1	2	1	0	5	0
												4	23	16	11	14	17	10
												12	107	72	48	47	53	53
											CDC4TAG9	2	12	17	68	68	25	15
												4	143	231	552	543	181	170
												12	839	941	1099	1471	1967	1097
											CDC4TAG325	2	0	0	3	6	2	0
												4	23	16	18	20	20	13
												12	57	32	31	38	37	36
											CDC4TAG327	2	19	12	6	3	19	30
												4	39	26	26	15	44	85
												12	60	39	44	28	63	117
											CDC4TAG345	2	8	2	4	2	0	2
												4	34	19	25	32	18	8
												12	68	52	52	51	75	71
											CDC27TAG520CDC4TAG9	2	0	0	0	0	0	0
												4	0	0	0	0	0	0
												12	7	5	0	0	0	0
											Strain		obtained CFU from plating 100 uL of the diluted sample (OD600=0.001)						total number of viable cells for plating
													Biological Replicate 1		Biological Replicate 2		Biological Replicate 3		Biological Replicate 1		Biological Replicate 2		Biological Replicate 3
													repetition 1	repetition 2	repetition 1	repetition 2	repetition 1	repetition 2	repetition 1	repetition 2	repetition 1	repetition 2	repetition 1	repetition 2
											CDC27TAG5		401	414	408	432	406	404	40100000	41400000	40800000	43200000	40600000	40400000
											CDC27TAG15		586	784	684	662	704	736	58600000	78400000	68400000	66200000	70400000	73600000
											CDC27TAG451		579	773	796	753	812	782	57900000	77300000	79600000	75300000	81200000	78200000
											CDC27TAG520		618	729	799	804	659	624	61800000	72900000	79900000	80400000	65900000	62400000
											CDC4TAG9		787	755	803	729	889	858	78700000	75500000	80300000	72900000	88900000	85800000
											CDC4TAG325		823	747	848	639	894	811	82300000	74700000	84800000	63900000	89400000	81100000
											CDC4TAG327		589	502	500	577	638	651	58900000	50200000	50000000	57700000	63800000	65100000
											CDC4TAG345		666	685	623	609	722	734	66600000	68500000	62300000	60900000	72200000	73400000
											CDC27TAG520CDC4TAG9		602	528	633	538	633	621	602000000	528000000	633000000	538000000	633000000	621000000	592500000
											Strain	Day	Escape frequence=number of escapers grown on the non-permissive plates/ total number of viable cells for plating
													Biological Replicate 1		Biological Replicate 2		Biological Replicate 3
													repetition 1	repetition 2	repetition 1	repetition 2	repetition 1	repetition 2	Mean	SEM
											CDC27TAG5	2	9.97506e-08	1.20773e-07	1.22549e-07	1.38889e-07	1.47783e-07	1.73267e-07	1.33835e-07	1.03839e-08
												4	8.72818e-07	8.69565e-07	1.02941e-06	9.9537e-07	6.40394e-07	8.16832e-07	8.70732e-07	5.67687e-08
												12	1.3217e-06	1.78744e-06	2.13235e-06	2.10648e-06	1.89655e-06	2.64851e-06	1.98217e-06	1.79211e-07
											CDC27TAG15	2	2.74744e-06	2.19388e-06	1.75439e-07	1.35952e-07	4.26136e-08	1.3587e-08	8.84818e-07	5.07128e-07
												4	3.08874e-06	2.66582e-06	3.50877e-07	3.47432e-07	2.13068e-07	9.51087e-08	1.12684e-06	5.5757e-07
												12	3.4471e-06	2.85714e-06	5.99415e-07	7.55287e-07	5.11364e-07	3.26087e-07	1.41607e-06	5.57132e-07
											CDC27TAG451	2	6.90846e-08	3.88098e-08	3.76884e-08	5.31208e-08	2.46305e-08	3.83632e-08	4.36162e-08	6.28561e-09
												4	3.97237e-07	2.97542e-07	2.26131e-07	3.18725e-07	3.07882e-07	2.42967e-07	2.98414e-07	2.48785e-08
												12	5.52677e-07	6.20957e-07	5.27638e-07	5.04648e-07	4.80296e-07	4.34783e-07	5.20166e-07	2.6072e-08
											CDC27TAG520	2	1.61812e-08	2.74348e-08	1.25156e-08	0	7.58725e-08	0	2.20007e-08	1.1581e-08
												4	3.72168e-07	2.19479e-07	1.37672e-07	1.74129e-07	2.57967e-07	1.60256e-07	2.20279e-07	3.51415e-08
												12	1.73139e-06	9.87654e-07	6.00751e-07	5.84577e-07	8.04249e-07	8.49359e-07	9.2633e-07	1.72772e-07
											CDC4TAG9	2	1.52478e-07	2.25166e-07	8.46824e-07	9.32785e-07	2.81215e-07	1.74825e-07	4.35549e-07	1.4521e-07
												4	1.81703e-06	3.0596e-06	6.87422e-06	7.44856e-06	2.036e-06	1.98135e-06	3.86946e-06	1.05883e-06
												12	1.06607e-05	1.24636e-05	1.36862e-05	2.01783e-05	2.2126e-05	1.27855e-05	1.53167e-05	1.90513e-06
											CDC4TAG325	2	0	0	3.53774e-08	9.38967e-08	2.23714e-08	0	2.52742e-08	1.49843e-08
												4	2.79465e-07	2.1419e-07	2.12264e-07	3.12989e-07	2.23714e-07	1.60296e-07	2.3382e-07	2.21428e-08
												12	6.92588e-07	4.2838e-07	3.65566e-07	5.94679e-07	4.1387e-07	4.43896e-07	4.8983e-07	5.13814e-08
											CDC4TAG327	2	3.22581e-07	2.39044e-07	1.2e-07	5.19931e-08	2.97806e-07	4.60829e-07	2.48709e-07	6.00609e-08
												4	6.62139e-07	5.17928e-07	5.2e-07	2.59965e-07	6.89655e-07	1.30568e-06	6.59229e-07	1.43481e-07
												12	1.01868e-06	7.76892e-07	8.8e-07	4.85269e-07	9.87461e-07	1.79724e-06	9.90922e-07	1.79325e-07
											CDC4TAG345	2	1.2012e-07	2.91971e-08	6.42055e-08	3.28407e-08	0	2.7248e-08	4.56019e-08	1.70757e-08
												4	5.10511e-07	2.77372e-07	4.01284e-07	5.25452e-07	2.49307e-07	1.08992e-07	3.45486e-07	6.64714e-08
												12	1.02102e-06	7.59124e-07	8.34671e-07	8.37438e-07	1.03878e-06	9.67302e-07	9.09723e-07	4.68674e-08
											CDC27TAG520CDC4TAG9	2	0	0	0	0	0	0	0	0
												4	0	0	0	0	0	0	0	0	Assay limit
												12	1.16279e-08	9.4697e-09	0	0	0	0	3.51627e-09	2.24127e-09	1.68776e-09

## Sheet: Fig2b 
	Doubling time (hours)										Strain	Day	number of escapers grown on the non-permissive plates
	1	2	3	4	5	6	Mean	S.D	P-value				Biological Replicate 1		Biological Replicate 2		Biological Replicate 3
CDC27TAG520	2.83603	2.85867	2.9451	2.97397	2.89098	2.87686	2.89693	0.0526619	1.54659e-10				repetition 1	repetition 2	repetition 1	repetition 2	repetition 1	repetition 2
CDC4TAG9	2.2366	2.22211	2.22225	2.34054	2.33551	2.33061	2.28127	0.0597788	0.000132592		CDC27TAG520	8	99	65	44	43	50	39
ALG1TAG250	2.22992	2.15589	2.11124	2.16773	2.11286	2.09928	2.14615	0.0491985	0.0592453		CDC4TAG9	8	629	670	974	1293	815	700
ERG8TAG401	2.13631	2.21396	2.23662	2.38066	2.37916	2.49137	2.30635	0.132186	0.00327758		ALG1TAG250	8	6	4	2	3	8	9
RPN8TAG7	2.92928	2.76824	2.66847	2.67367	2.94045	2.83437	2.80241	0.119879	1.05174e-07		ERG8TAG401	8	135	126	121	108	145	106
GDI1TAG5	2.22047	2.27993	2.35374	2.25291	2.23401	2.21737	2.25974	0.0515532	0.000182094		RPN8TAG7	8	1	1	5	3	1	4
NMD3TAG13	2.87174	2.80227	2.85347	2.81803	2.84142	2.82947	2.83607	0.0249623	3.43391e-11		GDI1TAG5	8	47	59	45	49	54	55
control(BY4741[pXF231])	2.13609	2.13466	2.08521	2.05806	2.08969	1.98732	2.08184	0.055329	1		NMD3TAG13	8	1	0	1	4	3	1
											Strain	Day	obtained CFU from plating 100 uL of the diluted sample (OD600=0.001)						total number of viable cells for plating
													Biological Replicate 1		Biological Replicate 2		Biological Replicate 3		Biological Replicate 1		Biological Replicate 2		Biological Replicate 3
													repetition 1	repetition 2	repetition 1	repetition 2	repetition 1	repetition 2	repetition 1	repetition 2	repetition 1	repetition 2	repetition 1	repetition 2
											CDC27TAG520	3	618	729	799	804	659	624	61800000	72900000	79900000	80400000	65900000	62400000
											CDC4TAG9	3	787	755	803	729	889	858	78700000	75500000	80300000	72900000	88900000	85800000
											ALG1TAG250	3	951	780	889	992	1190	1180	95100000	78000000	88900000	99200000	119000000	118000000
											ERG8TAG401	3	847	876	660	650	692	742	84700000	87600000	66000000	65000000	69200000	74200000
											RPN8TAG7	3	588	594	619	582	533	620	58800000	59400000	61900000	58200000	53300000	62000000
											GDI1TAG5	3	1079	1020	999	1036	939	1078	107900000	102000000	99900000	103600000	93900000	107800000
											NMD3TAG13	3	1098	984	990	1056	966	1080	10980000	9840000	9900000	10560000	9660000	10800000
											Strain	Day	Escape frequence=number of escapers grown on the non-permissive plates/ total number of viable cells for plating
													Biological Replicate 1		Biological Replicate 2		Biological Replicate 3
													repetition 1	repetition 2	repetition 1	repetition 2	repetition 1	repetition 2	Mean	SEM
											CDC27TAG520	8	1.60194e-06	8.91632e-07	5.50688e-07	5.34826e-07	7.58725e-07	6.25e-07	8.27136e-07	1.64508e-07
											CDC4TAG9	8	7.99238e-06	8.87417e-06	1.21295e-05	1.77366e-05	9.1676e-06	8.15851e-06	1.06765e-05	1.53869e-06
											ALG1TAG250	8	6.30915e-08	5.12821e-08	2.24972e-08	3.02419e-08	6.72269e-08	7.62712e-08	5.17685e-08	1.23504e-08
											ERG8TAG401	8	1.59386e-06	1.43836e-06	1.83333e-06	1.66154e-06	2.09538e-06	1.42857e-06	1.67517e-06	1.47259e-07
											RPN8TAG7	8	1.70068e-08	1.6835e-08	8.07754e-08	5.15464e-08	1.87617e-08	6.45161e-08	4.15736e-08	1.13996e-08
											GDI1TAG5	8	4.35589e-07	5.78431e-07	4.5045e-07	4.72973e-07	5.7508e-07	5.10204e-07	5.03788e-07	2.52593e-08
											NMD3TAG13	8	9.10747e-08	0	1.0101e-07	3.78788e-07	3.10559e-07	9.25926e-08	1.62337e-07	6.02433e-08

## Sheet: Fig 3b
number of escapers grown on the non-permissive plates
		Biological Replicate 1		Biological Replicate 2		Biological Replicate 3
Strain：CDC4TAG325	Day	repetition 1	repetition 2	repetition 1	repetition 2	repetition 1	repetition 2
Control：empty vector	3 Day	7	1	6	0	9	4
	4 Day	19	7	10	5	14	15
	5 Day	29	9	13	12	18	20
	6 Day	34	10	17	15	20	21
	7 Day	37	11	21	18	23	24
	8 Day	41	13	22	19	26	26
	9 Day	41	14	22	21	26	26
	10 Day	43	15	22	22	30	30
	11 Day	43	16	24	24	31	31
	12 Day	44	16	25	25	32	34
control：no-gRNA	3 Day	4	5	18	10	5	2
	4 Day	8	13	35	15	13	13
	5 Day	11	17	45	19	20	14
	6 Day	17	22	45	19	22	16
	7 Day	24	24	47	23	30	18
	8 Day	25	26	47	24	30	21
	9 Day	28	27	48	25	30	21
	10 Day	31	29	49	26	33	23
	11 Day	32	29	50	26	33	23
	12 Day	33	30	50	27	33	23
NGcas9	3 Day	4	8	4	3	4	5
	4 Day	8	13	7	12	12	3
	5 Day	13	17	8	20	22	10
	6 Day	18	21	15	27	23	16
	7 Day	27	24	17	31	29	23
	8 Day	36	35	21	34	33	26
	9 Day	40	39	24	34	34	35
	10 Day	48	41	25	36	40	35
	11 Day	57	43	28	40	41	39
	12 Day	59	48	28	40	43	43
obtained CFU from plating 100 uL of the diluted sample (OD600=0.001)								total number of viable cells for plating
		Biological Replicate 1		Biological Replicate 2		Biological Replicate 3		Biological Replicate 1		Biological Replicate 2		Biological Replicate 3
Strain：CDC4TAG325	Day	repetition 1	repetition 2	repetition 1	repetition 2	repetition 1	repetition 2	repetition 1	repetition 2	repetition 1	repetition 2	repetition 1	repetition 2
Control：empty vector	3 Day	290	205	232	231	241	263	29000000	20500000	23200000	23100000	24100000	26300000
control：no-gRNA	3 Day	280	283	291	255	333	269	28000000	28300000	29100000	25500000	33300000	26900000
NGcas9	3 Day	156	231	181	215	137	205	78000000	115500000	90500000	107500000	68500000	102500000
Escape frequence=number of escapers grown on the non-permissive plates/ total number of viable cells for plating
Strain：CDC4TAG325	Day	Biological Replicate 1		Biological Replicate 2		Biological Replicate 3		Mean	SEM
Control：empty vector	3 Day	2.41379e-07	4.87805e-08	2.58621e-07	0	3.73444e-07	1.52091e-07	1.79053e-07	5.21113e-08
	4 Day	6.55172e-07	3.41463e-07	4.31034e-07	2.1645e-07	5.80913e-07	5.70342e-07	4.65896e-07	6.21122e-08
	5 Day	1e-06	4.39024e-07	5.60345e-07	5.19481e-07	7.46888e-07	7.60456e-07	6.71032e-07	7.65611e-08
	6 Day	1.17241e-06	4.87805e-07	7.32759e-07	6.49351e-07	8.29876e-07	7.98479e-07	7.78447e-07	8.52255e-08
	7 Day	1.27586e-06	5.36585e-07	9.05172e-07	7.79221e-07	9.54357e-07	9.12548e-07	8.93958e-07	8.98842e-08
	8 Day	1.41379e-06	6.34146e-07	9.48276e-07	8.22511e-07	1.07884e-06	9.88593e-07	9.81026e-07	9.76725e-08
	9 Day	1.41379e-06	6.82927e-07	9.48276e-07	9.09091e-07	1.07884e-06	9.88593e-07	1.00359e-06	8.9593e-08
	10 Day	1.48276e-06	7.31707e-07	9.48276e-07	9.52381e-07	1.24481e-06	1.14068e-06	1.08344e-06	9.83101e-08
	11 Day	1.48276e-06	7.80488e-07	1.03448e-06	1.03896e-06	1.28631e-06	1.17871e-06	1.13362e-06	8.98664e-08
	12 Day	1.51724e-06	7.80488e-07	1.07759e-06	1.08225e-06	1.3278e-06	1.29278e-06	1.17969e-06	9.54446e-08
control：no-gRNA	3 Day	1.42857e-07	1.76678e-07	6.18557e-07	3.92157e-07	1.5015e-07	7.43494e-08	2.59125e-07	7.69599e-08
	4 Day	2.85714e-07	4.59364e-07	1.20275e-06	5.88235e-07	3.9039e-07	4.83271e-07	5.68287e-07	1.21738e-07
	5 Day	3.92857e-07	6.00707e-07	1.54639e-06	7.45098e-07	6.00601e-07	5.20446e-07	7.3435e-07	1.54349e-07
	6 Day	6.07143e-07	7.77385e-07	1.54639e-06	7.45098e-07	6.60661e-07	5.94796e-07	8.21912e-07	1.35037e-07
	7 Day	8.57143e-07	8.48057e-07	1.61512e-06	9.01961e-07	9.00901e-07	6.69145e-07	9.65388e-07	1.22879e-07
	8 Day	8.92857e-07	9.18728e-07	1.61512e-06	9.41176e-07	9.00901e-07	7.80669e-07	1.00824e-06	1.12723e-07
	9 Day	1e-06	9.54064e-07	1.64948e-06	9.80392e-07	9.00901e-07	7.80669e-07	1.04425e-06	1.14322e-07
	10 Day	1.10714e-06	1.02473e-06	1.68385e-06	1.01961e-06	9.90991e-07	8.55019e-07	1.11356e-06	1.08507e-07
	11 Day	1.14286e-06	1.02473e-06	1.71821e-06	1.01961e-06	9.90991e-07	8.55019e-07	1.12524e-06	1.13557e-07
	12 Day	1.17857e-06	1.06007e-06	1.71821e-06	1.05882e-06	9.90991e-07	8.55019e-07	1.14361e-06	1.12068e-07
NGcas9	3 Day	5.12821e-08	6.92641e-08	4.41989e-08	2.7907e-08	5.83942e-08	4.87805e-08	4.99711e-08	5.18129e-09
	4 Day	1.02564e-07	1.12554e-07	7.73481e-08	1.11628e-07	1.75182e-07	2.92683e-08	1.01424e-07	1.78386e-08
	5 Day	1.66667e-07	1.47186e-07	8.83978e-08	1.86047e-07	3.21168e-07	9.7561e-08	1.67838e-07	3.14108e-08
	6 Day	2.30769e-07	1.81818e-07	1.65746e-07	2.51163e-07	3.35766e-07	1.56098e-07	2.20227e-07	2.52617e-08
	7 Day	3.46154e-07	2.07792e-07	1.87845e-07	2.88372e-07	4.23358e-07	2.2439e-07	2.79652e-07	3.40735e-08
	8 Day	4.61538e-07	3.0303e-07	2.32044e-07	3.16279e-07	4.81752e-07	2.53659e-07	3.41384e-07	3.94026e-08
	9 Day	5.12821e-07	3.37662e-07	2.65193e-07	3.16279e-07	4.9635e-07	3.41463e-07	3.78295e-07	3.78886e-08
	10 Day	6.15385e-07	3.54978e-07	2.76243e-07	3.34884e-07	5.83942e-07	3.41463e-07	4.17816e-07	5.3575e-08
	11 Day	7.30769e-07	3.72294e-07	3.09392e-07	3.72093e-07	5.9854e-07	3.80488e-07	4.60596e-07	6.16739e-08
	12 Day	7.5641e-07	4.15584e-07	3.09392e-07	3.72093e-07	6.27737e-07	4.19512e-07	4.83455e-07	6.38393e-08

## Sheet: Fig 3c
number of escapers grown on the non-permissive plates
		Biological Replicate 1		Biological Replicate 2		Biological Replicate 3
Strain:CDC27TAG520	Day	repetition 1	repetition 2	repetition 1	repetition 2	repetition 1	repetition 2
Control：empty vector	3 Day	9	18	4	7	1	4
	4 Day	13	21	9	14	9	14
	5 Day	18	29	14	20	12	18
	6 Day	21	35	21	29	14	19
	7 Day	21	35	25	33	17	21
	8 Day	23	40	28	37	18	21
	9 Day	25	43	30	40	20	23
	10 Day	25	44	35	42	23	26
	11 Day	26	45	39	43	24	26
	12 Day	29	47	42	45	24	26
control：no-gRNA	3 Day	12	17	10	8	46	6
	4 Day	21	27	15	8	52	9
	5 Day	28	31	16	14	53	12
	6 Day	36	41	18	17	56	16
	7 Day	37	45	20	20	57	17
	8 Day	40	53	21	22	57	22
	9 Day	42	54	23	23	57	25
	10 Day	46	58	24	23	58	25
	11 Day	48	60	26	23	60	25
	12 Day	50	61	28	25	61	25
NGcas9	3 Day	3	5	4	4	2	1
	4 Day	5	12	16	7	6	8
	5 Day	6	16	23	8	10	9
	6 Day	8	19	25	8	10	10
	7 Day	17	19	28	9	14	11
	8 Day	25	25	31	10	20	17
	9 Day	34	30	32	12	23	22
	10 Day	34	36	33	13	26	23
	11 Day	41	45	38	15	30	24
	12 Day	47	54	42	17	31	26
obtained CFU from plating 100 uL of the diluted sample (OD600=0.001)								total number of viable cells for plating
		Biological Replicate 1		Biological Replicate 2		Biological Replicate 3		Biological Replicate 1		Biological Replicate 2		Biological Replicate 3
Strain:CDC27TAG520	Day	repetition 1	repetition 2	repetition 1	repetition 2	repetition 1	repetition 2	repetition 1	repetition 2	repetition 1	repetition 2	repetition 1	repetition 2
Control：empty vector	3 Day	190	241	266	225	235	241	19000000	24100000	26600000	22500000	23500000	24100000
control：no-gRNA	3 Day	235	198	289	238	293	287	23500000	19800000	28900000	23800000	29300000	28700000
NGcas9	3 Day	108	71	157	101	126	125	54000000	35500000	78500000	50500000	63000000	62500000
Escape frequence=number of escapers grown on the non-permissive plates/ total number of viable cells for plating
Strain:CDC27TAG520	Day	Biological Replicate 1		Biological Replicate 2		Biological Replicate 3		Mean	SEM
Control：empty vector	3 Day	4.73684e-07	7.46888e-07	1.50376e-07	3.11111e-07	4.25532e-08	1.65975e-07	3.15098e-07	9.65027e-08
	4 Day	6.84211e-07	8.71369e-07	3.38346e-07	6.22222e-07	3.82979e-07	5.80913e-07	5.80007e-07	7.35515e-08
	5 Day	9.47368e-07	1.20332e-06	5.26316e-07	8.88889e-07	5.10638e-07	7.46888e-07	8.03903e-07	9.91139e-08
	6 Day	1.10526e-06	1.45228e-06	7.89474e-07	1.28889e-06	5.95745e-07	7.88382e-07	1.00334e-06	1.23778e-07
	7 Day	1.10526e-06	1.45228e-06	9.3985e-07	1.46667e-06	7.23404e-07	8.71369e-07	1.09314e-06	1.15234e-07
	8 Day	1.21053e-06	1.65975e-06	1.05263e-06	1.64444e-06	7.65957e-07	8.71369e-07	1.20078e-06	1.42119e-07
	9 Day	1.31579e-06	1.78423e-06	1.12782e-06	1.77778e-06	8.51064e-07	9.54357e-07	1.30184e-06	1.50337e-07
	10 Day	1.31579e-06	1.82573e-06	1.31579e-06	1.86667e-06	9.78723e-07	1.07884e-06	1.39692e-06	1.38821e-07
	11 Day	1.36842e-06	1.86722e-06	1.46617e-06	1.91111e-06	1.02128e-06	1.07884e-06	1.45217e-06	1.40944e-07
	12 Day	1.52632e-06	1.95021e-06	1.57895e-06	2e-06	1.02128e-06	1.07884e-06	1.52593e-06	1.54752e-07
control：no-gRNA	3 Day	5.10638e-07	8.58586e-07	3.46021e-07	3.36134e-07	1.56997e-06	2.09059e-07	6.38401e-07	1.89576e-07
	4 Day	8.93617e-07	1.36364e-06	5.19031e-07	3.36134e-07	1.77474e-06	3.13589e-07	7.38231e-07	1.76176e-07
	5 Day	1.19149e-06	1.56566e-06	5.53633e-07	5.88235e-07	1.80887e-06	4.18118e-07	8.7199e-07	1.64453e-07
	6 Day	1.53191e-06	2.07071e-06	6.22837e-07	7.14286e-07	1.91126e-06	5.57491e-07	1.04936e-06	1.79032e-07
	7 Day	1.57447e-06	2.27273e-06	6.92042e-07	8.40336e-07	1.94539e-06	5.92334e-07	1.12114e-06	1.78714e-07
	8 Day	1.70213e-06	2.67677e-06	7.26644e-07	9.2437e-07	1.94539e-06	7.66551e-07	1.23589e-06	1.86161e-07
	9 Day	1.78723e-06	2.72727e-06	7.95848e-07	9.66387e-07	1.94539e-06	8.7108e-07	1.29026e-06	1.77504e-07
	10 Day	1.95745e-06	2.92929e-06	8.3045e-07	9.66387e-07	1.97952e-06	8.7108e-07	1.34836e-06	1.95933e-07
	11 Day	2.04255e-06	3.0303e-06	8.99654e-07	9.66387e-07	2.04778e-06	8.7108e-07	1.3935e-06	2.04442e-07
	12 Day	2.12766e-06	3.08081e-06	9.68858e-07	1.05042e-06	2.08191e-06	8.7108e-07	1.44083e-06	2.03117e-07
NGcas9	3 Day	5.55556e-08	1.40845e-07	5.09554e-08	7.92079e-08	3.1746e-08	1.6e-08	6.2385e-08	1.64203e-08
	4 Day	9.25926e-08	3.38028e-07	2.03822e-07	1.38614e-07	9.52381e-08	1.28e-07	9.59251e-08	1.57713e-08
	5 Day	1.11111e-07	4.50704e-07	2.92994e-07	1.58416e-07	1.5873e-07	1.44e-07	1.29634e-07	2.55092e-08
	6 Day	1.48148e-07	5.35211e-07	3.18471e-07	1.58416e-07	1.5873e-07	1.6e-07	1.43546e-07	2.7196e-08
	7 Day	3.14815e-07	5.35211e-07	3.56688e-07	1.78218e-07	2.22222e-07	1.76e-07	1.8121e-07	3.05326e-08
	8 Day	4.62963e-07	7.04225e-07	3.94904e-07	1.9802e-07	3.1746e-07	2.72e-07	2.38392e-07	3.62618e-08
	9 Day	6.2963e-07	8.4507e-07	4.07643e-07	2.37624e-07	3.65079e-07	3.52e-07	2.8521e-07	4.27197e-08
	10 Day	6.2963e-07	1.01408e-06	4.20382e-07	2.57426e-07	4.12698e-07	3.68e-07	3.06185e-07	4.30331e-08
	11 Day	7.59259e-07	1.26761e-06	4.84076e-07	2.9703e-07	4.7619e-07	3.84e-07	3.57796e-07	5.33314e-08
	12 Day	8.7037e-07	1.52113e-06	5.35032e-07	3.36634e-07	4.92063e-07	4.16e-07	3.99756e-07	6.06388e-08

## Sheet: Fig4c
	Strain	Day	number of escapers grown on the non-permissive plates
			Biological Replicate 1		Biological Replicate 2		Biological Replicate 3
			repetition 1	repetition 2	repetition 1	repetition 2	repetition 1	repetition 2
	CDC4TAG9	3 Day	24	49	35	24	109	117
		4 Day	34	60	44	30	116	130
		5 Day	45	81	65	39	126	145
		6 Day	71	107	93	52	149	173
		7 Day	90	126	119	69	166	188
		8 Day	113	161	170	102	188	211
		9 Day	146	182	192	119	204	222
		10 Day	151	189	195	126	211	226
		11 Day	163	202	202	138	217	234
		12 Day	168	208	205	140	219	237
		13 Day	170	211	205	143	220	238
		14 Day	173	214	210	146	222	238
	CDC4TAG325	3 Day	5	5	1	4	3	5
		4 Day	8	8	3	7	4	5
		5 Day	10	10	8	18	7	6
		6 Day	14	15	8	21	9	10
		7 Day	16	17	8	22	10	10
		8 Day	18	18	11	26	11	14
		9 Day	21	19	11	28	12	15
		10 Day	22	20	11	29	13	16
		11 Day	22	21	11	29	13	16
		12 Day	22	21	11	29	13	16
		13 Day	22	21	11	29	13	16
		14 Day	22	21	11	29	13	16
	CDC27TAG5	3 Day	14	19	17	37	14	37
		4 Day	27	32	26	52	25	46
		5 Day	38	41	37	63	36	60
		6 Day	49	51	44	67	40	67
		7 Day	55	58	48	69	43	72
		8 Day	63	68	56	74	45	75
		9 Day	67	71	59	78	45	76
		10 Day	68	75	60	78	45	77
		11 Day	68	77	63	78	45	77
		12 Day	70	80	64	79	45	78
		13 Day	72	81	65	81	46	80
		14 Day	72	81	65	81	46	80
	CDC27TAG520	3 Day	4	11	59	83	6	26
		4 Day	14	20	67	89	28	40
		5 Day	44	39	75	91	42	44
		6 Day	68	63	134	141	49	61
		7 Day	88	70	165	164	59	68
		8 Day	105	75	185	188	65	75
		9 Day	113	82	190	197	74	78
		10 Day	129	86	201	205	82	82
		11 Day	132	90	204	207	84	84
		12 Day	140	92	210	212	86	90
		13 Day	144	95	212	215	97	92
		14 Day	145	95	212	216	99	92
	Strain		obtained CFU from plating 100 uL of the diluted sample (OD600=0.001)						total number of viable cells for plating
			Biological Replicate 1		Biological Replicate 2		Biological Replicate 3		Biological Replicate 1		Biological Replicate 2		Biological Replicate 3
			repetition 1	repetition 2	repetition 1	repetition 2	repetition 1	repetition 2	repetition 1	repetition 2	repetition 1	repetition 2	repetition 1	repetition 2
	CDC4TAG9		487	541	528	438	396	480	48700000	54100000	52800000	43800000	39600000	48000000
	CDC4TAG325		567	641	621	634	621	664	56700000	64100000	62100000	63400000	62100000	66400000
	CDC27TAG5		404	549	403	460	414	418	40400000	54900000	40300000	46000000	41400000	41800000
	CDC27TAG520		450	608	567	707	701	643	45000000	60800000	56700000	70700000	70100000	64300000
	Strain	Day	Escape frequence=number of escapers grown on the non-permissive plates/ total number of viable cells for plating
			Biological Replicate 1		Biological Replicate 2		Biological Replicate 3
			repetition 1	repetition 2	repetition 1	repetition 2	repetition 1	repetition 2	Mean	SEM
	CDC4TAG9	3 Day	4.92813e-07	9.0573e-07	6.62879e-07	5.47945e-07	2.75253e-06	2.4375e-06	1.2999e-06	4.15622e-07
		4 Day	6.98152e-07	1.10906e-06	8.33333e-07	6.84932e-07	2.92929e-06	2.70833e-06	1.49385e-06	4.24551e-07
		5 Day	9.24025e-07	1.49723e-06	1.23106e-06	8.90411e-07	3.18182e-06	3.02083e-06	1.7909e-06	4.24633e-07
		6 Day	1.45791e-06	1.97782e-06	1.76136e-06	1.18721e-06	3.76263e-06	3.60417e-06	2.29185e-06	4.53912e-07
		7 Day	1.84805e-06	2.32902e-06	2.25379e-06	1.57534e-06	4.19192e-06	3.91667e-06	2.6858e-06	4.48416e-07
		8 Day	2.32033e-06	2.97597e-06	3.2197e-06	2.32877e-06	4.74747e-06	4.39583e-06	3.33135e-06	4.20501e-07
		9 Day	2.99795e-06	3.36414e-06	3.63636e-06	2.71689e-06	5.15152e-06	4.625e-06	3.74864e-06	3.88353e-07
		10 Day	3.10062e-06	3.49353e-06	3.69318e-06	2.87671e-06	5.32828e-06	4.70833e-06	3.86678e-06	3.90764e-07
		11 Day	3.34702e-06	3.73383e-06	3.82576e-06	3.15068e-06	5.4798e-06	4.875e-06	4.06868e-06	3.73097e-07
		12 Day	3.44969e-06	3.84473e-06	3.88258e-06	3.19635e-06	5.5303e-06	4.9375e-06	4.14019e-06	3.69207e-07
		13 Day	3.49076e-06	3.90018e-06	3.88258e-06	3.26484e-06	5.55556e-06	4.95833e-06	4.17537e-06	3.64104e-07
		14 Day	3.55236e-06	3.95564e-06	3.97727e-06	3.33333e-06	5.60606e-06	4.95833e-06	4.2305e-06	3.57135e-07
	CDC4TAG325	3 Day	8.81834e-08	7.80031e-08	1.61031e-08	6.30915e-08	4.83092e-08	7.53012e-08	6.14986e-08	1.0665e-08
		4 Day	1.41093e-07	1.24805e-07	4.83092e-08	1.1041e-07	6.44122e-08	7.53012e-08	9.40552e-08	1.49986e-08
		5 Day	1.76367e-07	1.56006e-07	1.28824e-07	2.83912e-07	1.12721e-07	9.03614e-08	1.58032e-07	2.809e-08
		6 Day	2.46914e-07	2.34009e-07	1.28824e-07	3.3123e-07	1.44928e-07	1.50602e-07	2.06085e-07	3.20914e-08
		7 Day	2.82187e-07	2.65211e-07	1.28824e-07	3.47003e-07	1.61031e-07	1.50602e-07	2.22476e-07	3.58751e-08
		8 Day	3.1746e-07	2.80811e-07	1.77134e-07	4.10095e-07	1.77134e-07	2.10843e-07	2.62246e-07	3.75868e-08
		9 Day	3.7037e-07	2.96412e-07	1.77134e-07	4.4164e-07	1.93237e-07	2.25904e-07	2.84116e-07	4.30108e-08
		10 Day	3.88007e-07	3.12012e-07	1.77134e-07	4.57413e-07	2.0934e-07	2.40964e-07	2.97478e-07	4.45088e-08
		11 Day	3.88007e-07	3.27613e-07	1.77134e-07	4.57413e-07	2.0934e-07	2.40964e-07	3.00078e-07	4.47539e-08
		12 Day	3.88007e-07	3.27613e-07	1.77134e-07	4.57413e-07	2.0934e-07	2.40964e-07	3.00078e-07	4.47539e-08
		13 Day	3.88007e-07	3.27613e-07	1.77134e-07	4.57413e-07	2.0934e-07	2.40964e-07	3.00078e-07	4.47539e-08
		14 Day	3.88007e-07	3.27613e-07	1.77134e-07	4.57413e-07	2.0934e-07	2.40964e-07	3.00078e-07	4.47539e-08
	CDC27TAG5	3 Day	3.46535e-07	3.46084e-07	4.21836e-07	8.04348e-07	3.38164e-07	8.85167e-07	5.23689e-07	1.0282e-07
		4 Day	6.68317e-07	5.82878e-07	6.45161e-07	1.13043e-06	6.03865e-07	1.10048e-06	7.88522e-07	1.04181e-07
		5 Day	9.40594e-07	7.46812e-07	9.18114e-07	1.36957e-06	8.69565e-07	1.43541e-06	1.04668e-06	1.16109e-07
		6 Day	1.21287e-06	9.28962e-07	1.09181e-06	1.45652e-06	9.66184e-07	1.60287e-06	1.20987e-06	1.10684e-07
		7 Day	1.36139e-06	1.05647e-06	1.19107e-06	1.5e-06	1.03865e-06	1.72249e-06	1.31168e-06	1.09685e-07
		8 Day	1.55941e-06	1.23862e-06	1.38958e-06	1.6087e-06	1.08696e-06	1.79426e-06	1.44625e-06	1.05786e-07
		9 Day	1.65842e-06	1.29326e-06	1.46402e-06	1.69565e-06	1.08696e-06	1.81818e-06	1.50275e-06	1.12429e-07
		10 Day	1.68317e-06	1.36612e-06	1.48883e-06	1.69565e-06	1.08696e-06	1.84211e-06	1.52714e-06	1.1152e-07
		11 Day	1.68317e-06	1.40255e-06	1.56328e-06	1.69565e-06	1.08696e-06	1.84211e-06	1.54562e-06	1.09618e-07
		12 Day	1.73267e-06	1.45719e-06	1.58809e-06	1.71739e-06	1.08696e-06	1.86603e-06	1.57472e-06	1.12852e-07
		13 Day	1.78218e-06	1.47541e-06	1.6129e-06	1.76087e-06	1.11111e-06	1.91388e-06	1.60939e-06	1.17155e-07
		14 Day	1.78218e-06	1.47541e-06	1.6129e-06	1.76087e-06	1.11111e-06	1.91388e-06	1.60939e-06	1.17155e-07
	CDC27TAG520	3 Day	8.88889e-08	1.80921e-07	1.04056e-06	1.17397e-06	8.5592e-08	4.04355e-07	4.95716e-07	1.99837e-07
		4 Day	3.11111e-07	3.28947e-07	1.18166e-06	1.25884e-06	3.99429e-07	6.22084e-07	6.83678e-07	1.75881e-07
		5 Day	9.77778e-07	6.41447e-07	1.32275e-06	1.28713e-06	5.99144e-07	6.84292e-07	9.18757e-07	1.33719e-07
		6 Day	1.51111e-06	1.03618e-06	2.36332e-06	1.99434e-06	6.99001e-07	9.48678e-07	1.42544e-06	2.65652e-07
		7 Day	1.95556e-06	1.15132e-06	2.91005e-06	2.31966e-06	8.41655e-07	1.05754e-06	1.70596e-06	3.34856e-07
		8 Day	2.33333e-06	1.23355e-06	3.26279e-06	2.65912e-06	9.27247e-07	1.16641e-06	1.93041e-06	3.89198e-07
		9 Day	2.51111e-06	1.34868e-06	3.35097e-06	2.78642e-06	1.05563e-06	1.21306e-06	2.04431e-06	3.92782e-07
		10 Day	2.86667e-06	1.41447e-06	3.54497e-06	2.89958e-06	1.16976e-06	1.27527e-06	2.19512e-06	4.19374e-07
		11 Day	2.93333e-06	1.48026e-06	3.59788e-06	2.92786e-06	1.19829e-06	1.30638e-06	2.24067e-06	4.21574e-07
		12 Day	3.11111e-06	1.51316e-06	3.7037e-06	2.99859e-06	1.22682e-06	1.39969e-06	2.32551e-06	4.35653e-07
		13 Day	3.2e-06	1.5625e-06	3.73898e-06	3.04102e-06	1.38374e-06	1.43079e-06	2.39284e-06	4.28836e-07
		14 Day	3.22222e-06	1.5625e-06	3.73898e-06	3.05516e-06	1.41227e-06	1.43079e-06	2.40365e-06	4.28736e-07
	Strain	Day	number of escapers grown on the non-permissive plates
			Biological Replicate 1		Biological Replicate 2		Biological Replicate 3
			repetition 1	repetition 2	repetition 1	repetition 2	repetition 1	repetition 2
	CDC4TAG9 -RPS3	3 Day	0	0	0	0	0	0
		4 Day	0	0	0	0	0	0
		5 Day	0	0	0	0	0	0
		6 Day	0	0	0	0	0	0
		7 Day	0	0	0	0	0	0
		8 Day	0	0	0	0	0	0
		9 Day	0	0	0	0	0	0
		10 Day	0	0	0	0	0	0
		11 Day	0	0	0	0	0	0
		12 Day	0	0	0	0	0	0
		13 Day	0	0	0	0	0	0
		14 Day	0	0	0	0	0	0
	CDC4TAG325 -RPS3	3 Day	0	0	0	0	0	0
		4 Day	0	0	0	0	0	0
		5 Day	0	0	0	0	0	0
		6 Day	0	0	0	0	0	0
		7 Day	0	0	0	0	0	0
		8 Day	0	0	0	0	0	0
		9 Day	0	0	0	0	0	0
		10 Day	0	0	0	0	0	0
		11 Day	0	0	0	0	0	0
		12 Day	0	0	0	0	0	0
		13 Day	0	0	0	0	0	0
		14 Day	0	0	0	0	0	0
	CDC27TAG5 -RPS3	3 Day	0	0	0	0	0	0
		4 Day	0	0	0	0	0	0
		5 Day	0	0	0	0	0	0
		6 Day	0	0	0	0	0	0
		7 Day	0	0	0	0	0	0
		8 Day	0	0	0	0	0	0
		9 Day	0	0	0	0	0	0
		10 Day	0	0	0	0	0	0
		11 Day	0	0	0	0	0	0
		12 Day	0	0	0	0	0	0
		13 Day	0	0	0	0	0	0
		14 Day	0	0	0	0	0	0
	CDC27TAG520 -RPS3	3 Day	0	0	0	0	0	0
		4 Day	0	0	0	0	0	0
		5 Day	0	0	0	0	0	0
		6 Day	0	0	0	0	0	0
		7 Day	0	0	0	0	0	0
		8 Day	0	0	0	0	0	0
		9 Day	0	0	0	0	0	0
		10 Day	0	0	0	0	0	0
		11 Day	0	0	0	0	0	0
		12 Day	0	0	0	0	0	0
		13 Day	0	0	0	0	0	0
		14 Day	0	0	0	0	0	0
	Strain		obtained CFU from plating 100 uL of the diluted sample (OD600=0.001)						total number of viable cells for plating							Assay limit
			Biological Replicate 1		Biological Replicate 2		Biological Replicate 3		Biological Replicate 1		Biological Replicate 2		Biological Replicate 3
			repetition 1	repetition 2	repetition 1	repetition 2	repetition 1	repetition 2	repetition 1	repetition 2	repetition 1	repetition 2	repetition 1	repetition 2	mean
	CDC4TAG9 -RPS3		932	958	990	952	915	835	932000000	958000000	990000000	952000000	915000000	835000000	9.30333e+08	1.07488e-09
	CDC4TAG325 -RPS3		807	689	727	689	776	833	807000000	689000000	727000000	689000000	776000000	833000000	753500000	1.32714e-09
	CDC27TAG5 -RPS3		833	938	995	907	932	992	833000000	938000000	995000000	907000000	932000000	992000000	9.32833e+08	1.072e-09
	CDC27TAG520 -RPS3		899	527	729	646	793	1014	899000000	527000000	729000000	646000000	793000000	1014000000	768000000	1.30208e-09

## Sheet: Fig4d
	Doubling time (hours)
	1	2	3	4	5	6	Mean	S.D	P-value
Control(BY4741 expressing pXF231)	2.60175	2.65561	2.6589	2.66096	2.81709	2.68677	2.68018	0.0726161	1
CDC4TAG9	2.82744	2.8837	2.94116	2.86515	2.82292	3.09891	2.90655	0.103623	0.00137295
CDC4TAG9 -RPS3	2.89207	2.88482	2.83286	2.87687	2.96843	2.93663	2.89862	0.0476419	0.000106816
CDC4TAG325	3.3876	3.39333	3.49901	3.46868	3.37887	3.32275	3.40837	0.0643619	4.88725e-09
CDC4TAG325 -RPS3	3.24659	3.38604	3.48135	3.45639	3.36965	3.30425	3.37404	0.0889669	3.97789e-08
CDC27TAG5	2.95278	2.92218	2.9645	2.98348	2.95856	3.04035	2.97031	0.0396858	6.29499e-06
CDC27TAG5 -RPS3	3.00303	3.10022	3.10373	3.10787	3.00483	3.10096	3.07011	0.0513333	8.22904e-07
CDC27TAG520	2.96915	2.90799	2.91832	2.86692	2.84714	2.96379	2.91222	0.0494816	7.18015e-05
CDC27TAG520 -RPS3	3.04501	2.98813	3.05264	3.0102	2.9449	2.88556	2.98774	0.0636744	1.46812e-05

## Sheet: Fig5b
Doubling time (hours)								Strain	Day	number of escapers grown on the non-permissive plates
TAG substitution residues	1	2	3	Mean	S.D	P-value				Biological Replicate 1		Biological Replicate 2		Biological Replicate 3
control(pGAl-RPS3 CDC4-URA3)	2.76029	2.77923	2.74791	2.76247	0.0157753	1				repetition 1	repetition 2	repetition 1	repetition 2	repetition 1	repetition 2
F4	3.06486	3.03673	3.04747	3.04969	0.0141953	1.96327e-05		CDC4TAG7-RPS3	3 Day	0	0	0	0	0	0
P5	3.30123	3.34087	3.29937	3.31382	0.0234381	4.56981e-06			4 Day	0	0	0	0	0	0
L6	3.53247	3.50938	3.57207	3.53797	0.0317046	2.88532e-06			5 Day	0	0	0	0	0	0
A7	3.00992	2.99809	2.95362	2.98721	0.0296875	0.000317865			6 Day	0	0	0	0	0	0
F9	2.86786	2.91564	2.89196	2.89182	0.023889	0.00143935			7 Day	0	0	0	0	0	0
R12	2.9962	2.96552	2.9673	2.97634	0.0172213	9.23427e-05			8 Day	0	0	0	0	0	0
D13	3.34961	3.38575	3.32482	3.35339	0.0306431	7.65683e-06			9 Day	0	0	0	0	0	0
I14	3.54395	3.44648	3.4658	3.48541	0.0516074	2.04451e-05			10 Day	0	0	0	0	0	0
P15	3.08112	3.19835	3.14169	3.14039	0.0586286	0.000419736			11 Day	0	0	0	0	0	0
V16	3.29097	3.20565	3.27607	3.25756	0.0455704	5.87655e-05			12 Day	0	0	0	0	0	0
Y18	3.45775	3.42717	3.45529	3.44674	0.0169895	8.76342e-07		CDC4TAG12-RPS3	3 Day	0	0	0	0	0	0
S19	2.97517	3.01973	2.97208	2.98899	0.0266614	0.000223826			4 Day	0	0	0	0	0	0
Y20	3.22131	3.2592	3.24815	3.24289	0.0194823	4.91279e-06			5 Day	0	0	0	0	0	0
									6 Day	0	0	0	0	0	0
									7 Day	0	0	0	0	0	0
									8 Day	0	0	0	0	0	0
									9 Day	0	0	0	0	0	0
									10 Day	0	0	0	0	0	0
									11 Day	0	0	0	0	0	0
									12 Day	0	0	0	0	0	0
								Strain		obtained CFU from plating 100 uL of the diluted sample (OD600=0.001)						total number of viable cells for plating							Assay limit
										Biological Replicate 1		Biological Replicate 2		Biological Replicate 3		Biological Replicate 1		Biological Replicate 2		Biological Replicate 3
										repetition 1	repetition 2	repetition 1	repetition 2	repetition 1	repetition 2	repetition 1	repetition 2	repetition 1	repetition 2	repetition 1	repetition 2	mean
								CDC4TAG7-RPS3		972	1098	904	896	880	930	972000000	1098000000	904000000	896000000	880000000	930000000	9.46667e+08	1.05634e-09
								CDC4TAG12-RPS3		830	864	898	860	966	1006	830000000	864000000	898000000	860000000	966000000	1006000000	904000000	1.10619e-09

## Sheet: Fig5c
Doubling time (hours)								Strain	Day	total number of viable cells for plating
TAG substitution residues	1	2	3	Mean	S.D	P-value				Biological Replicate 1		Biological Replicate 2		Biological Replicate 3
pGAl-RPS3 CDC27-URA3（control）	2.76354	2.78861	2.80514	2.78576	0.0209415	1				repetition 1	repetition 2	repetition 1	repetition 2	repetition 1	repetition 2
N4	3.92173	3.8741	3.90383	3.89989	0.0240566	4.4695e-07		CDC27TAG8-RPS3	3 Day	0	0	0	0	0	0
P5	2.86354	2.93854	2.9101	2.90406	0.0378619	0.0090668			4 Day	0	0	0	0	0	0
E6	3.53867	3.50649	3.53545	3.52687	0.01772	1.24777e-06			5 Day	0	0	0	0	0	0
L7	2.92738	2.84394	2.83687	2.8694	0.0503398	0.0565719			6 Day	0	0	0	0	0	0
A8	2.80179	2.80478	2.73859	2.78172	0.037384	0.878042			7 Day	0	0	0	0	0	0
P9	3.45663	3.55089	3.44078	3.48277	0.0595285	4.39889e-05			8 Day	0	0	0	0	0	0
F10	3.3815	3.43903	3.45597	3.4255	0.0390339	1.51627e-05			9 Day	0	0	0	0	0	0
T11	2.88754	2.83834	2.80198	2.84262	0.0429411	0.108299			10 Day	0	0	0	0	0	0
L12	3.22685	3.21139	3.29519	3.24447	0.0445922	8.6466e-05			11 Day	0	0	0	0	0	0
S13	3.1615	3.23316	3.28912	3.22793	0.0639748	0.000340396			12 Day	0	0	0	0	0	0
R14	2.8426	2.82182	2.78059	2.815	0.0315593	0.252183		CDC27TAG14-RPS3	3 Day	0	0	0	0	0	0
G15	3.08715	3.04353	3.10107	3.07725	0.0300235	0.00016016			4 Day	0	0	0	0	0	0
I16	3.01013	3.10694	3.064	3.06036	0.0485055	0.000843077			5 Day	0	0	0	0	0	0
P17	2.9674	2.91209	2.91284	2.93078	0.0317196	0.00271817			6 Day	0	0	0	0	0	0
S18	3.67474	3.83843	3.83394	3.78237	0.0932389	5.52242e-05			7 Day	0	0	0	0	0	0
F19	2.86871	2.8778	2.91456	2.88702	0.024276	0.00543245			8 Day	0	0	0	0	0	0
D20	3.04033	3.01281	3.00411	3.01908	0.018908	0.000138044			9 Day	0	0	0	0	0	0
									10 Day	0	0	0	0	0	0
									11 Day	0	0	0	0	0	0
									12 Day	0	0	0	0	0	0
								Strain		obtained CFU from plating 100 uL of the diluted sample (OD600=0.001)						total number of viable cells for plating							Assay limit
										Biological Replicate 1		Biological Replicate 2		Biological Replicate 3		Biological Replicate 1		Biological Replicate 2		Biological Replicate 3
										repetition 1	repetition 2	repetition 1	repetition 2	repetition 1	repetition 2	repetition 1	repetition 2	repetition 1	repetition 2	repetition 1	repetition 2	mean
								CDC27TAG8-RPS3		800	804	884	867	848	858	800000000	804000000	884000000	867000000	848000000	858000000	843500000	1.18554e-09
								CDC27TAG14-RPS3		918	898	830	850	792	782	918000000	898000000	830000000	850000000	792000000	782000000	845000000	1.18343e-09

## Sheet: Fig6b
time	Number of safegurad strains(CFU/ml)					Number of total cells(CFU/ml)					Proportion (safegurad strains/total cells)					Probability (successful recovery)
	repetition 1	repetition 2	repetition 3	mean	SEM	repetition 1	repetition 2	repetition 3	mean	SEM	repetition 1	repetition 2	repetition 3	mean	SEM	repetition 1	repetition 2	repetition 3	mean
0H	8000	6676.67	12866.7	9181.11	1881.96	424500	179340	136260	246700	89765.6	0.0188457	0.0372291	0.0944273	0.0501674	0.0227574	0.789775	0.727296	0.919994	0.812355
6H	13700	8680	17900	13426.7	2665.09	1803000	440000	1496500	1246500	412843	0.00759845	0.0197273	0.0119612	0.0130957	0.00354694	0.932288	0.816162	0.97102	0.90649
12H	18100	9933.33	24233.3	17422.2	4141.94	7721400	2.80293e+06	5401600	5.30864e+06	1.4206e+06	0.00234413	0.00354391	0.00448633	0.00345812	0.000619883	0.995027	0.856518	0.992154	0.9479
24H	26400	11716.7	37900	25338.9	7577.08	8800000	3604000	6699400	6367800	1.50909e+06	0.003	0.00325102	0.00565722	0.00396941	0.00084701	0.995027	0.899346	0.999603	0.964659
48H	14790	6906.67	27833.3	16510	6101.92	6732000	5340000	5.54667e+06	5.87289e+06	433679	0.00219697	0.00129338	0.00501803	0.00283613	0.0011217	0.945607	0.739339	0.996332	0.893759
72H	11810	1413.33	18600	10607.8	4997.65	12425000	8008000	9794400	10075800	1.28282e+06	0.000950503	0.00017649	0.00189904	0.00100868	0.000498109	0.901194	0.239025	0.974874	0.705031
96H	2220	1190	1560	1656.67	301.238	13629000	1.08923e+07	13636000	1.27191e+07	913413	0.000162888	0.000109252	0.000114403	0.000128848	1.7085e-05	0.349219	0.205453	0.260385	0.271686
120H	1850	952.667	1010	1270.89	290.028	6704500	5.1068e+06	7.83467e+06	6.54866e+06	791313	0.000275934	0.000186549	0.000128914	0.000197132	4.27696e-05	0.300803	0.16817	0.177292	0.215422
144H	157	277	176.667	203.556	37.1585	5150000	3904000	6090400	5.04813e+06	633211	3.04854e-05	7.09529e-05	2.90074e-05	4.34819e-05	1.37421e-05	0.0298503	0.0520708	0.0335891	0.0385034

## Sheet: Suppl Fig1
Systematic Name	Alias	Transcript lever (log10（RPKM）)	percentage rank (%)
YEL035C	UTR5	-0.000579446	0.0898473
YLR010C	TEN1	0.782592	0.179695
YBL073W		0.81697	0.269542
YDR118W	APC4	0.859978	0.359389
YDL196W		0.907555	0.449236
YLR424W	SPP382,NTR1,CCF8	0.913478	0.539084
YER038C	KRE29,NSE6	0.942521	0.628931
YBR136W	MEC1,RAD31,SAD3,ESR1	0.950916	0.718778
YHR166C	CDC23	0.968872	0.808625
YKR004C	ECM9,YKR004C-A	0.973897	0.898473
YMR094W	CTF13,CBF3C	0.975416	0.98832
YMR013C	SEC59	0.980549	1.07817
YKL033W	TTI1,FMP47	0.99161	1.16801
YNL172W	APC1	0.995898	1.25786
YDL221W		1.01869	1.34771
YJL086C		1.03604	1.43756
YPL209C	IPL1,PAC15	1.05091	1.5274
YPR177C		1.05897	1.61725
YMR168C	CEP3,CSL1,CBF3B,CBF3	1.06785	1.7071
YOR249C	APC5,RMC1	1.08267	1.79695
YDR082W	STN1	1.08355	1.88679
YDL220C	CDC13,EST4	1.0905	1.97664
YGR098C	ESP1	1.09899	2.06649
YPR168W	NUT2,MED10	1.10412	2.15633
YDR160W	SSY1,SHR10	1.10526	2.24618
YBL074C	AAR2	1.1068	2.33603
YER104W	RTT105	1.1101	2.42588
YGR099W	TEL2	1.112	2.51572
YDR235W	PRP42,SNU65,MUD16	1.12499	2.60557
YBL034C	STU1	1.12563	2.69542
YDR325W	YCG1,YCS5,TIE1	1.12755	2.78527
YOL078W	AVO1	1.14311	2.87511
YIL150C	MCM10,DNA43	1.14889	2.96496
YPL153C	RAD53,SPK1,MEC2,LSD1	1.1489	3.05481
YDR180W	SCC2	1.15304	3.14465
YLR383W	SMC6,RHC18	1.15494	3.2345
YEL019C	MMS21,PSO10,NSE2	1.15899	3.32435
YBL084C	CDC27,SNB1,APC3	1.16229	3.4142
YJL032W		1.16231	3.50404
YCL004W	PGS1,YCL003W,PEL1	1.1685	3.59389
YMR117C	SPC24	1.17807	3.68374
YDR499W	LCD1,PIE1,DDC2	1.18181	3.77358
YAR019C	CDC15,LYT1	1.18932	3.86343
YPL083C	SEN54	1.18985	3.95328
YHR164C	DNA2,WEB2	1.19247	4.04313
YGL075C	MPS2,MMC1	1.21021	4.13297
YDR362C	TFC6,tau 91	1.2147	4.22282
YHR172W	SPC97	1.21575	4.31267
YKL089W	MIF2	1.21617	4.40252
YLR127C	APC2,TID2,RSI1	1.2174	4.49236
YDL017W	CDC7,SAS1,LSD6	1.21841	4.58221
YPR178W	PRP4,RNA4	1.22081	4.67206
YHR118C	ORC6	1.2226	4.7619
YGR065C	VHT1	1.22552	4.85175
YPR055W	SEC8	1.22589	4.9416
YDR141C	DOP1	1.23849	5.03145
YLR458W		1.23922	5.12129
YGR047C	TFC4,tau 131,PCF1	1.24148	5.21114
YPL007C	TFC8,tau 60	1.24233	5.30099
YGR278W	CWC22	1.24507	5.39084
YDR243C	PRP28	1.25094	5.48068
YIL048W	NEO1	1.25295	5.57053
YPR162C	ORC4	1.2589	5.66038
YJL194W	CDC6	1.26232	5.75022
YLL003W	SFI1	1.26475	5.84007
YOL034W	SMC5	1.26949	5.92992
YGR091W	PRP31	1.27014	6.01977
YBL097W	BRN1	1.27437	6.10961
YBR124W		1.27497	6.19946
YHR023W	MYO1	1.27545	6.28931
YAL001C	TFC3,tau 138,TSV115,FUN24	1.27772	6.37916
YER157W	COG3,SEC34,GRD20	1.28065	6.469
YJL091C	GWT1	1.28268	6.55885
YBL035C	POL12	1.28323	6.6487
YGR216C	GPI1	1.28831	6.73854
YBR237W	PRP5,RNA5	1.28999	6.82839
YDR416W	SYF1,NTC90	1.29096	6.91824
YIL129C	TAO3,PAG1	1.29131	7.00809
YER093C	TSC11,AVO3	1.29452	7.09793
YDL105W	NSE4,QRI2	1.29541	7.18778
YGR075C	PRP38	1.29633	7.27763
YGL093W	SPC105	1.29848	7.36748
YPL076W	GPI2,GCR4	1.29917	7.45732
YDR437W	GPI19	1.30202	7.54717
YJL195C		1.30331	7.63702
YFR027W	ECO1,CTF7	1.31167	7.72686
YLL004W	ORC3,origin recognition complex subunit 3	1.31481	7.81671
YGR140W	CBF2,CSL5,NDC10,CTF14,CEP2,CBF3A	1.31758	7.90656
YPL242C	IQG1,CYK1	1.31834	7.99641
YDR166C	SEC5	1.31843	8.08625
YBR070C	ALG14	1.32126	8.1761
YLR132C	USB1	1.32236	8.26595
YOR060C	SLD7,YOR29-11	1.32561	8.3558
YCR054C	CTR86	1.32654	8.44564
YJL039C	NUP192	1.32803	8.53549
YKL203C	TOR2,DRR2	1.32891	8.62534
YNL126W	SPC98	1.33044	8.71518
YLR086W	SMC4,condensin subunit SMC4	1.33433	8.80503
YDR478W	SNM1	1.33623	8.89488
YBR140C	IRA1,PPD1,GLC1	1.33798	8.98473
YGL047W	ALG13	1.33893	9.07457
YOR077W	RTS2,YOR29-28	1.33898	9.16442
YER147C	SCC4	1.34245	9.25427
YMR218C	TRS130	1.34431	9.34412
YOL069W	NUF2	1.34637	9.43396
YKR037C	SPC34	1.34736	9.52381
YJL074C	SMC3,cohesin subunit SMC3	1.34883	9.61366
YMR288W	HSH155	1.34901	9.7035
YLR115W	CFT2,YDH1	1.3493	9.79335
YGL091C	NBP35	1.35068	9.8832
YJR067C	YAE1	1.35297	9.97305
YOR336W	KRE5	1.35313	10.0629
YLR457C	NBP1	1.35527	10.1527
YLR440C	SEC39,DSL3	1.35603	10.2426
YLR272C	YCS4,LOC7	1.35697	10.3324
YLR103C	CDC45,SLD4	1.35718	10.4223
YPR048W	TAH18	1.36194	10.5121
YPR094W	RDS3	1.36516	10.602
YOR160W	MTR10,KAP111	1.36519	10.6918
YJR141W		1.36834	10.7817
YGR120C	COG2,SEC35	1.37249	10.8715
YER013W	PRP22	1.37425	10.9614
YLR141W	RRN5	1.37488	11.0512
YNL258C	DSL1,RNS1	1.37571	11.1411
YLR140W		1.37599	11.2309
YNR011C	PRP2,DEAH-box RNA-dependent ATPase PRP2,RNA2	1.37628	11.3208
YNL262W	POL2,DUN2	1.37822	11.4106
YKL189W	HYM1	1.37841	11.5004
YHR186C	KOG1,LAS24	1.37907	11.5903
YDL102W	POL3,CDC2,TEX1,HPR6	1.38238	11.6801
YNL222W	SSU72	1.3885	11.77
YJL019W	MPS3,YJL018W,NEP98	1.38944	11.8598
YBR004C	GPI18,FMP44	1.38949	11.9497
YJL031C	BET4	1.39	12.0395
YKR022C	NTR2	1.39071	12.1294
YLR277C	YSH1,BRR5	1.39106	12.2192
YFR029W	PTR3,SSY3	1.39209	12.3091
YPR085C	ASA1	1.39308	12.3989
YBL023C	MCM2	1.39456	12.4888
YJL011C	RPC17,C17	1.39465	12.5786
YDR016C	DAD1	1.39834	12.6685
YLR166C	SEC10	1.39869	12.7583
YBL018C	POP8	1.39925	12.8482
YOR149C	SMP3,SAP2,LAS2	1.40013	12.938
YMR211W	DML1	1.40116	13.0279
YJR089W	BIR1	1.4027	13.1177
YBR236C	ABD1	1.40385	13.2075
YJL087C	TRL1,tRNA ligase,RLG1,LIG1	1.40389	13.2974
YDL030W	PRP9	1.40526	13.3872
YMR213W	CEF1,NTC85	1.40566	13.4771
YHR101C	BIG1	1.40994	13.5669
YOR319W	HSH49	1.40995	13.6568
YPL016W	SWI1,[SWI(+)],[SWI+],LPA1,GAM3,ADR6	1.41116	13.7466
YOL066C	RIB2,bifunctional DRAP deaminase/tRNA pseudouridine synthase RIB2,PUS8	1.4116	13.8365
YOR148C	SPP2	1.41195	13.9263
YKR063C	LAS1	1.413	14.0162
YFR031C	SMC2,condensin subunit SMC2	1.41537	14.106
YJL090C	DPB11	1.41559	14.1959
YIL026C	IRR1,SCC3	1.41758	14.2857
YJR023C		1.41934	14.3756
YMR076C	PDS5	1.42116	14.4654
YNL138W-A	YSF3,RCP10	1.42212	14.5553
YOR373W	NUD1	1.42504	14.6451
YER172C	BRR2,PRP44,SNU246,SLT22,RSS1	1.42852	14.735
YNL102W	POL1,HPR3,CRT5,CDC17	1.42964	14.8248
YDR240C	SNU56,MUD10	1.43134	14.9146
YMR240C	CUS1	1.4314	15.0045
YJL085W	EXO70	1.43257	15.0943
YIL104C	SHQ1	1.4341	15.1842
YBR055C	PRP6,TSM7269,RNA6	1.4346	15.274
YBR102C	EXO84,USA3	1.43521	15.3639
YLL035W	GRC3	1.43662	15.4537
YML046W	PRP39	1.43841	15.5436
YBR123C	TFC1,tau 95	1.44262	15.6334
YIL003W	CFD1,DRE3	1.4427	15.7233
YMR113W	FOL3,dihydrofolate synthase	1.44616	15.8131
YGL142C	GPI10	1.44835	15.903
YJL025W	RRN7	1.45009	15.9928
YNL282W	POP3	1.45397	16.0827
YDR267C	CIA1	1.45505	16.1725
YDR288W	NSE3	1.45568	16.2624
YDL087C	LUC7,EPE1,EXM2	1.45945	16.3522
YLR045C	STU2	1.46171	16.442
YKL022C	CDC16,anaphase promoting complex subunit CDC16	1.4643	16.5319
YDL163W		1.46599	16.6217
YPR175W	DPB2	1.46675	16.7116
YJL072C	PSF2,CDC102	1.46902	16.8014
YPR176C	BET2	1.46934	16.8913
YDR473C	PRP3,RNA3	1.46943	16.9811
YER168C	CCA1,TNT1	1.47048	17.071
YDL209C	CWC2,NTC40	1.47066	17.1608
YJL005W	CYR1,adenylate cyclase,FIL1,TSM0185,SRA4,HSR1,CDC35	1.4733	17.2507
YOR075W	UFE1,YOR29-26	1.47786	17.3405
YDR301W	CFT1,YHH1	1.4791	17.4304
YBR167C	POP7,RPP2	1.47973	17.5202
YGL233W	SEC15	1.48256	17.6101
YKL095W	YJU2,CWC16	1.48282	17.6999
YFL009W	CDC4,SCF ubiquitin ligase complex subunit CDC4	1.4843	17.7898
YPR105C	COG4,SGF1,SEC38,COD1	1.48504	17.8796
YGL065C	ALG2	1.48572	17.9695
YNL261W	ORC5,origin recognition complex subunit 5	1.48622	18.0593
YML023C	NSE5	1.48802	18.1491
YDR376W	ARH1	1.48827	18.239
YIL068C	SEC6	1.4891	18.3288
YGL116W	CDC20,PAC5	1.491	18.4187
YLR305C	STT4,1-phosphatidylinositol 4-kinase STT4	1.49163	18.5085
YIL061C	SNP1,U1 70K,U1-70K	1.49745	18.5984
YDR311W	TFB1	1.49798	18.6882
YJL202C		1.49866	18.7781
YOR057W	SGT1,YOR29-08	1.49937	18.8679
YJR022W	LSM8	1.50846	18.9578
YGL145W	TIP20,TIP1	1.50988	19.0476
YMR134W		1.51101	19.1375
YLR274W	MCM5,CDC46,BOB1	1.51284	19.2273
YDL164C	CDC9,MMS8	1.51327	19.3172
YER171W	RAD3,REM1	1.51331	19.407
YOR256C	TRE2	1.51372	19.4969
YDR489W	SLD5,CDC105	1.51376	19.5867
YOL094C	RFC4,replication factor C subunit 4	1.51398	19.6765
YFL008W	SMC1,cohesin subunit SMC1,CHL10	1.51449	19.7664
YPL233W	NSL1	1.51555	19.8562
YFL029C	CAK1,CIV1	1.51728	19.9461
YPL122C	TFB2	1.52008	20.0359
YNL260C		1.52161	20.1258
YKR086W	PRP16,PRP23,RNA16	1.5223	20.2156
YFR005C	SAD1	1.52238	20.3055
YOR353C	SOG2	1.525	20.3953
YDL028C	MPS1,RPK1	1.52549	20.4852
YMR268C	PRP24	1.52557	20.575
YBR152W	SPP381	1.52742	20.6649
YGL113W	SLD3	1.52773	20.7547
YPR180W	AOS1,E1 ubiquitin-activating protein AOS1,RHC31	1.52824	20.8446
YKL173W	SNU114,GIN10	1.53026	20.9344
YKL078W	DHR2	1.53072	21.0243
YML091C	RPM2	1.53148	21.1141
YDR302W	GPI11	1.53182	21.204
YDL139C	SCM3	1.53281	21.2938
YGR179C	OKP1	1.53364	21.3836
YML065W	ORC1,origin recognition complex subunit 1	1.53521	21.4735
YJL035C	TAD2	1.53688	21.5633
YDR356W	SPC110,NUF1,XCM1	1.53716	21.6532
YPL151C	PRP46,NTC50	1.53724	21.743
YDR045C	RPC11,C11	1.53731	21.8329
YPL082C	MOT1,BTAF1,LPF4,BUR3	1.5388	21.9227
YKL036C		1.5392	22.0126
YGL247W	BRR6	1.54005	22.1024
YKL165C	MCD4,FSR2,SSU21,ZRG16	1.54015	22.1923
YGR265W		1.54067	22.2821
YPL124W	SPC29,NIP29,LPH3	1.54126	22.372
YGL130W	CEG1	1.54251	22.4618
YIL144W	TID3,HEC1,NDC80	1.54387	22.5517
YDL058W	USO1,INT1	1.54421	22.6415
YKL045W	PRI2	1.54642	22.7314
YBR257W	POP4	1.54702	22.8212
YDL141W	BPL1,biotin--[acetyl-CoA-carboxylase] ligase BPL1,ACC2	1.54724	22.9111
YFR042W	KEG1	1.54748	23.0009
YKR079C	TRZ1	1.54847	23.0907
YML049C	RSE1	1.54894	23.1806
YPL175W	SPT14,GPI3,CWH6	1.54944	23.2704
YDL008W	APC11,anaphase promoting complex subunit 11	1.54947	23.3603
YNL188W	KAR1	1.55093	23.4501
YGR274C	TAF1,KAT4,TafII145,TafII130,TAF145,TAF130	1.55097	23.54
YLR212C	TUB4	1.55104	23.6298
YDR407C	TRS120	1.55106	23.7197
YIL031W	ULP2,SMT4	1.55365	23.8095
YGR013W	SNU71	1.55637	23.8994
YGL061C	DUO1	1.55894	23.9892
YOR110W	TFC7,tau 55	1.55915	24.0791
YNL240C	NAR1	1.56129	24.1689
YOR278W	HEM4,uroporphyrinogen-III synthase HEM4,SLU2	1.56293	24.2588
YOL146W	PSF3	1.56354	24.3486
YJL156C	SSY5	1.56433	24.4385
YJR041C	URB2,NPA2	1.5647	24.5283
YGL201C	MCM6	1.56488	24.6181
YOR244W	ESA1,KAT5,TAS1	1.56779	24.708
YDR013W	PSF1,CDC101	1.57125	24.7978
YBR192W	RIM2,PYT1	1.57132	24.8877
YHR122W		1.57182	24.9775
YNL181W		1.57245	25.0674
YDR201W	SPC19	1.57274	25.1572
YOR262W		1.57329	25.2471
YLR105C	SEN2,tRNA splicing endonuclease subunit	1.57333	25.3369
YKL108W	SLD2,DRC1	1.57359	25.4268
YMR227C	TAF7,TafII67,TAF67	1.57368	25.5166
YPR186C	PZF1,TFC2	1.57695	25.6065
YHR102W	KIC1,NRK1	1.57814	25.6963
YNL267W	PIK1,1-phosphatidylinositol 4-kinase,PIK120,PIK41	1.57925	25.7862
YJL061W	NUP82,HRB187	1.58046	25.876
YLR323C	CWC24	1.58306	25.9659
YBL014C	RRN6	1.58351	26.0557
YOR174W	MED4	1.58649	26.1456
YGL018C	JAC1	1.58721	26.2354
YKL193C	SDS22,EGP1	1.58743	26.3252
YBR091C	TIM12,MRS5	1.58807	26.4151
YPL020C	ULP1,NIB1	1.58897	26.5049
YIR008C	PRI1	1.59042	26.5948
YLR215C	CDC123	1.59257	26.6846
YGL128C	CWC23	1.59426	26.7745
YGR172C	YIP1	1.59886	26.8643
YBL020W	RFT1	1.59941	26.9542
YAR007C	RFA1,RPA1,FUN3,BUF2	1.59953	27.044
YJR046W	TAH11,CDT1,SID2	1.60163	27.1339
YNL038W	GPI15	1.60187	27.2237
YOR143C	THI80	1.60338	27.3136
YMR270C	RRN9	1.60362	27.4034
YDR531W	CAB1	1.60443	27.4933
YIL147C	SLN1,YPD2	1.6048	27.5831
YMR028W	TAP42	1.60557	27.673
YBR254C	TRS20	1.6059	27.7628
YPR107C	YTH1	1.60596	27.8527
YLR336C	SGD1	1.60647	27.9425
YNL272C	SEC2	1.60667	28.0323
YLR316C	TAD3	1.6074	28.1222
YGL169W	SUA5	1.61007	28.212
YNL256W	FOL1	1.61055	28.3019
YNL026W	SAM50,TOB55,OMP85	1.61191	28.3917
YOR250C	CLP1	1.61272	28.4816
YAR008W	SEN34,tRNA splicing endonuclease subunit,FUN4	1.61568	28.5714
YLR397C	AFG2,DRG1	1.62096	28.6613
YDL193W	NUS1	1.62183	28.7511
YLR430W	SEN1,putative DNA/RNA helicase SEN1,NRD2,CIK3	1.62187	28.841
YKL014C	URB1,NPA1	1.62213	28.9308
YLR005W	SSL1	1.62256	29.0207
YGR048W	UFD1,polyubiquitin-binding protein UFD1	1.62309	29.1105
YGL074C		1.62357	29.2004
YLR078C	BOS1,SEC32	1.62654	29.2902
YDR434W	GPI17	1.6271	29.3801
YER022W	SRB4,MED17	1.63023	29.4699
YDR164C	SEC1	1.63082	29.5597
YMR239C	RNT1	1.63103	29.6496
YPL255W	BBP1	1.63171	29.7394
YHR165C	PRP8,USA2,SLT21,RNA8,DNA39,DBF3	1.63365	29.8293
YDL108W	KIN28	1.63366	29.9191
YOR116C	RPO31,C160,RPC160,RPC1	1.63412	30.009
YGR002C	SWC4,GOD1,EAF2	1.63431	30.0988
YHR058C	MED6	1.63451	30.1887
YGR277C	CAB4	1.63492	30.2785
YBR211C	AME1,ARP100	1.63522	30.3684
YDL043C	PRP11,RNA11	1.63586	30.4582
YBL004W	UTP20	1.63687	30.5481
YNL152W	INN1	1.64035	30.6379
YDL098C	SNU23	1.64143	30.7278
YLR117C	CLF1,NTC77,SYF3	1.64201	30.8176
YLR145W	RMP1	1.64214	30.9075
YGR246C	BRF1,TFIIIB70,TDS4,PCF4	1.64372	30.9973
YBR153W	RIB7	1.64386	31.0872
YPR019W	MCM4,CDC54,HCD21	1.64766	31.177
YKR002W	PAP1	1.6489	31.2668
YGL098W	USE1,SLT1	1.65017	31.3567
YBR060C	ORC2,origin recognition complex subunit 2,SIR5,RRR1	1.65117	31.4465
YDR331W	GPI8	1.65155	31.5364
YLR007W	NSE1	1.65426	31.6262
YFL024C	EPL1	1.65454	31.7161
YKL042W	SPC42	1.65652	31.8059
YKR062W	TFA2	1.65678	31.8958
YHR036W	BRL1	1.65972	31.9856
YGR024C	THG1	1.6599	32.0755
YPR161C	SGV1,BUR1	1.66576	32.1653
YDR460W	TFB3,RIG2	1.66596	32.2552
YJR042W	NUP85,RAT9	1.66689	32.345
YDR373W	FRQ1	1.66946	32.4349
YKL049C	CSE4,CSL2	1.67225	32.5247
YDR088C	SLU7,SLT17	1.67331	32.6146
YDR367W	KEI1	1.67367	32.7044
YBR038W	CHS2	1.67608	32.7942
YKL111C		1.68055	32.8841
YIL115C	NUP159,RAT7,NUP158	1.6806	32.9739
YDR081C	PDC2	1.68137	33.0638
YJL015C		1.68179	33.1536
YJL203W	PRP21,SPP91	1.68369	33.2435
YDR303C	RSC3	1.68571	33.3333
YLR317W		1.68601	33.4232
YML127W	RSC9	1.68811	33.513
YJR006W	POL31,HYS2,SDP5,HUS2	1.6891	33.6029
YDR498C	SEC20	1.69061	33.6927
YBR160W	CDC28,SRM5,HSL5,CDK1	1.69178	33.7826
YGR046W	TAM41,MMP37	1.69218	33.8724
YJR057W	CDC8,bifunctional thymidylate/uridylate kinase	1.69251	33.9623
YPR056W	TFB4	1.69353	34.0521
YKL012W	PRP40	1.69465	34.142
YIL046W	MET30,ZRG11	1.69533	34.2318
YNL088W	TOP2,DNA topoisomerase 2,TRF3,TOR3	1.69653	34.3217
YER008C	SEC3,PSL1	1.69654	34.4115
YKL088W	CAB3	1.69907	34.5013
YDR196C	CAB5	1.69988	34.5912
YBR110W	ALG1	1.70171	34.681
YOR119C	RIO1,RRP10	1.70368	34.7709
YGL092W	NUP145,RAT10	1.70426	34.8607
YOL102C	TPT1	1.70519	34.9506
YLR088W	GAA1,END2	1.70768	35.0404
YGL239C		1.71066	35.1303
YLL031C	GPI13,MPC1	1.71284	35.2201
YBR202W	MCM7,CDC47	1.71396	35.31
YLR071C	RGR1,MED14	1.7145	35.3998
YNL158W	PGA1	1.71463	35.4897
YLR106C	MDN1,REA1	1.71479	35.5795
YIL143C	SSL2,RAD25,LOM3	1.71554	35.6694
YPL128C	TBF1,LPI16	1.71554	35.7592
YMR281W	GPI12	1.72019	35.8491
YGR251W	NOP19,DHI1	1.72217	35.9389
YJR012C		1.72226	36.0288
YPL228W	CET1,CES5	1.72246	36.1186
YJR013W	GPI14,PMH1	1.72252	36.2084
YAL032C	PRP45,FUN20	1.72277	36.2983
YPR104C	FHL1,SPP42	1.72591	36.3881
YNL006W	LST8	1.72718	36.478
YKL112W	ABF1,SBF1,REB2,OBF1,BAF1	1.72987	36.5678
YOR074C	CDC21,thymidylate synthase,YOR29-25,TMP1,CRT9	1.7325	36.6577
YGL155W	CDC43,protein geranylgeranyltransferase type I subunit CDC43,CAL1	1.73291	36.7475
YKL059C	MPE1	1.73384	36.8374
YNL161W	CBK1	1.73468	36.9272
YNL163C	RIA1,EFL1	1.73484	37.0171
YDR021W	FAL1	1.73539	37.1069
YDR228C	PCF11	1.73633	37.1968
YLR347C	KAP95,RSL1	1.73675	37.2866
YEL058W	PCM1,phosphoacetylglucosamine mutase PCM1,AGM1	1.73693	37.3765
YNL245C	CWC25	1.73705	37.4663
YLR459W	GAB1,CDC91	1.73932	37.5562
YHR197W	RIX1,IPI2	1.7407	37.646
YNL062C	GCD10,1-methyladenosine tRNA methyltransferase subunit,TRM6	1.74271	37.7358
YDR236C	FMN1	1.74279	37.8257
YBR193C	MED8	1.74303	37.9155
YPR025C	CCL1	1.74507	38.0054
YGL073W	HSF1,MAS3,EXA3	1.74547	38.0952
YBL105C	PKC1,STT1,HPO2,CLY15	1.7464	38.1851
YGR030C	POP6	1.74821	38.2749
YNL313C	EMW1	1.74975	38.3648
YGR113W	DAM1	1.75214	38.4546
YFR002W	NIC96	1.75412	38.5445
YHR024C	MAS2,mitochondrial processing protease alpha subunit,MIF2	1.75497	38.6343
YPL085W	SEC16,LPF1	1.75548	38.7242
YIR010W	DSN1	1.75594	38.814
YML064C	TEM1	1.75963	38.9039
YDR464W	SPP41	1.76036	38.9937
YDL103C	QRI1,UAP1	1.76057	39.0836
YJL010C	NOP9	1.76169	39.1734
YOR329C	SCD5,FTB1	1.76218	39.2633
YBR049C	REB1,GRF2	1.76327	39.3531
YDL217C	TIM22	1.7636	39.4429
YAL033W	POP5,FUN53	1.76486	39.5328
YKL144C	RPC25,C25,YKL1	1.76589	39.6226
YKL018W	SWD2,SAF37,CPS35	1.76769	39.7125
YLL034C	RIX7,putative AAA family ATPase RIX7	1.76777	39.8023
YBR243C	ALG7,TUR1	1.76875	39.8922
YGL150C	INO80,chromatin-remodeling ATPase INO80	1.76958	39.982
YGR156W	PTI1	1.77187	40.0719
YNR026C	SEC12,SED2	1.77351	40.1617
YDR047W	HEM12,uroporphyrinogen decarboxylase HEM12,HEM6	1.77381	40.2516
YIL083C	CAB2,phosphopantothenate--cysteine ligase CAB2	1.77459	40.3414
YMR061W	RNA14	1.7754	40.4313
YML043C	RRN11	1.77581	40.5211
YCR093W	CDC39,CCR4-NOT core subunit CDC39,SMD6,ROS1,NOT1	1.7763	40.611
YLR310C	CDC25,CDC25',CTN1	1.77926	40.7008
YDL003W	MCD1,SCC1,RHC21,PDS3	1.78061	40.7907
YGL040C	HEM2,porphobilinogen synthase HEM2,OLE4,SLU1	1.78171	40.8805
YMR001C	CDC5,PKX2,MSD2	1.78221	40.9704
YJL009W		1.78332	41.0602
YPR082C	DIB1,SNU16	1.78411	41.15
YBR087W	RFC5,replication factor C subunit 5	1.78417	41.2399
YIL004C	BET1,SLY12	1.78437	41.3297
YLR163C	MAS1,mitochondrial processing protease beta subunit,MIF1	1.78721	41.4196
YCL052C	PBN1	1.78743	41.5094
YDR182W	CDC1,putative lipid phosphatase CDC1,ESP2,DSR1,DSC1	1.7905	41.5993
YNL317W	PFS2	1.79143	41.6891
YDR472W	TRS31	1.79181	41.779
YER125W	RSP5,NEDD4 family E3 ubiquitin-protein ligase,SMM1,UBY1,NPI1,MUT2,MDP1	1.79213	41.8688
YIL063C	YRB2	1.79221	41.9587
YNL310C	ZIM17,HEP1,TIM15,FMP28	1.79795	42.0485
YLR066W	SPC3	1.80054	42.1384
YAL043C	PTA1,FUN39	1.80108	42.2282
YHR085W	IPI1	1.8011	42.3181
YOR217W	RFC1,replication factor C subunit 1,CDC44	1.80261	42.4079
YIR015W	RPR2	1.80279	42.4978
YPR190C	RPC82,RPC80,C82,RPC3	1.80327	42.5876
YEL055C	POL5	1.8042	42.6774
YDR113C	PDS1	1.80559	42.7673
YLR321C	SFH1	1.8079	42.8571
YAL041W	CDC24,CLS4	1.80873	42.947
YJR112W	NNF1	1.80888	43.0368
YFR028C	CDC14,OAF3	1.80896	43.1267
YGL097W	SRM1,PRP20,MTR1	1.81056	43.2165
YLL037W		1.81309	43.3064
YOR207C	RET1,C128,RPC128,RPC2,PDS2	1.81415	43.3962
YHR074W	QNS1,glutamine-dependent NAD(+) synthetase	1.81523	43.4861
YNR003C	RPC34,C34	1.81815	43.5759
YLR222C	UTP13	1.82068	43.6658
YMR301C	ATM1,ATP-binding cassette Fe/S cluster precursor transporter ATM1	1.82153	43.7556
YKL154W	SRP102	1.82178	43.8455
YFL002C	SPB4	1.82221	43.9353
YGR198W	YPP1	1.82467	44.0252
YOL135C	MED7	1.82677	44.115
YPL011C	TAF3,TafII47,TAF47	1.82908	44.2049
YJL109C	UTP10	1.82995	44.2947
YER018C	SPC25	1.83173	44.3845
YBR253W	SRB6,MED22	1.83322	44.4744
YBR256C	RIB5	1.83342	44.5642
YMR197C	VTI1	1.8342	44.6541
YLR002C	NOC3	1.83452	44.7439
YDL045C	FAD1	1.83507	44.8338
YKR083C	DAD2,HSK1	1.8359	44.9236
YHR072W	ERG7,lanosterol synthase ERG7	1.8415	45.0135
YBR198C	TAF5,TafII90,TAF90	1.84158	45.1033
YJL173C	RFA3,RPA3	1.842	45.1932
YDL207W	GLE1,BRR3,RSS1	1.84331	45.283
YLR099W-A	MIM2	1.84475	45.3729
YHR040W	BCD1	1.84499	45.4627
YNL216W	RAP1,TUF1,TBA1,GRF1	1.84565	45.5526
YDR208W	MSS4,1-phosphatidylinositol-4-phosphate 5-kinase	1.84658	45.6424
YHR062C	RPP1	1.84698	45.7323
YEL032W	MCM3	1.84754	45.8221
YHR199C-A	NBL1,MCL1	1.84817	45.9119
YNL312W	RFA2,RPA2,BUF1	1.84866	46.0018
YGL238W	CSE1,KAP109	1.84998	46.0916
YDL132W	CDC53	1.85009	46.1815
YOR287C	RRP36	1.85026	46.2713
YKR008W	RSC4	1.85248	46.3612
YGR191W	HIP1	1.85318	46.451
YOL130W	ALR1,Mg(2+) transporter ALR1,SWC3	1.85408	46.5409
YML015C	TAF11,TafII40,TAF40	1.85465	46.6307
YNL039W	BDP1,TFC7,TFIIIB90,B",TFC5	1.85483	46.7206
YLR033W	RSC58	1.85583	46.8104
YPR144C	NOC4,UTP19	1.85648	46.9003
YDR355C		1.85665	46.9901
YKL125W	RRN3	1.85897	47.08
YLR298C	YHC1,U1C,U1-C	1.8595	47.1698
YLR243W		1.86045	47.2597
YDR167W	TAF10,TafII25,TAF25,TAF23	1.86051	47.3495
YGR009C	SEC9,HSS7	1.86276	47.4394
YGR073C		1.86306	47.5292
YDR053W		1.86828	47.619
YOL134C		1.86935	47.7089
YMR220W	ERG8,phosphomevalonate kinase	1.87143	47.7987
YMR128W	ECM16,DHR1	1.87527	47.8886
YNL221C	POP1	1.87566	47.9784
YOR169C		1.87633	48.0683
YGR029W	ERV1	1.87657	48.1581
YIL019W	FAF1	1.87801	48.248
YOL022C	TSR4	1.88067	48.3378
YOR326W	MYO2,CDC66	1.88176	48.4277
YGR074W	SMD1,Sm D1,SPP92	1.88414	48.5175
YLR129W	DIP2,UTP12	1.88689	48.6074
YMR208W	ERG12,mevalonate kinase,RAR1	1.88729	48.6972
YDL165W	CDC36,CCR4-NOT core subunit CDC36,NOT2,DNA19	1.88937	48.7871
YDR324C	UTP4	1.8896	48.8769
YML114C	TAF8,TafII65,TAF65	1.89058	48.9668
YGL171W	ROK1,RNA-dependent ATPase ROK1	1.89081	49.0566
YLR409C	UTP21	1.89745	49.1465
YHR065C	RRP3,RNA-dependent ATPase RRP3	1.89866	49.2363
YIL106W	MOB1	1.89888	49.3261
YOR257W	CDC31,DSK1	1.89913	49.416
YCL017C	NFS1,SPL1	1.90161	49.5058
YDR170C	SEC7	1.90163	49.5957
YGL044C	RNA15	1.90235	49.6855
YIL091C	UTP25	1.90373	49.7754
YOR103C	OST2	1.90453	49.8652
YGL112C	TAF6,TafII60,TAF60	1.90463	49.9551
YLL036C	PRP19,E3 ubiquitin-protein ligase PRP19,PSO4	1.90466	50.0449
YMR277W	FCP1	1.90541	50.1348
YIL126W	STH1,NPS1	1.90621	50.2246
YOR282W		1.91077	50.3145
YLR008C	PAM18,TIM14	1.91335	50.4043
YDR292C	SRP101	1.91387	50.4942
YOL144W	NOP8	1.9139	50.584
YCR035C	RRP43	1.91647	50.6739
YMR290W-A		1.9183	50.7637
YLL011W	SOF1	1.91845	50.8535
YNR038W	DBP6	1.91933	50.9434
YMR112C	MED11	1.9199	51.0332
YDR041W	RSM10,mitochondrial 37S ribosomal protein RSM10	1.92238	51.1231
YBR142W	MAK5	1.92544	51.2129
YGR005C	TFG2	1.92631	51.3028
YNL118C	DCP2,PSU1	1.92664	51.3926
YLR022C	SDO1	1.92851	51.4825
YJL081C	ARP4,ACT3	1.92948	51.5723
YDR390C	UBA2,E1 ubiquitin-activating protein UBA2,UAL1	1.92962	51.6622
YDR308C	SRB7,MED21	1.93034	51.752
YDR211W	GCD6	1.93065	51.8419
YDR280W	RRP45	1.93137	51.9317
YKL006C-A	SFT1	1.93237	52.0216
YOL149W	DCP1	1.93432	52.1114
YCR072C	RSA4	1.93546	52.2013
YBR080C	SEC18,ANU4	1.93616	52.2911
YKR038C	KAE1	1.9396	52.381
YML031W	NDC1	1.93991	52.4708
YPR169W	JIP5	1.93999	52.5606
YNL290W	RFC3,replication factor C subunit 3	1.94073	52.6505
YLR195C	NMT1,CDC72	1.94176	52.7403
YLR275W	SMD2,Sm D2	1.94195	52.8302
YNL182C	IPI3	1.94359	52.92
YGL001C	ERG26,sterol-4-alpha-carboxylate 3-dehydrogenase (decarboxylating)	1.94375	53.0099
YKL058W	TOA2	1.94384	53.0997
YBR029C	CDS1,CDG1	1.94551	53.1896
YBR233W-A	DAD3	1.94795	53.2794
YKL028W	TFA1	1.94819	53.3693
YOR102W		1.94835	53.4591
YJL054W	TIM54	1.94854	53.549
YJR068W	RFC2,replication factor C subunit 2	1.94923	53.6388
YPR086W	SUA7,TFIIB,SOH4	1.95179	53.7287
YMR047C	NUP116,NSP116	1.95222	53.8185
YDR468C	TLG1	1.95284	53.9084
YOL142W	RRP40,MTR14	1.95319	53.9982
YKL021C	MAK11	1.95334	54.0881
YMR033W	ARP9,RSC12,SWP59	1.95354	54.1779
YLR147C	SMD3,Sm D3,SLT16	1.95378	54.2677
YJL069C	UTP18	1.95399	54.3576
YNL132W	KRE33	1.95514	54.4474
YDR396W		1.95771	54.5373
YML077W	BET5	1.95951	54.6271
YDR449C	UTP6	1.95955	54.717
YMR059W	SEN15,tRNA splicing endonuclease subunit	1.95998	54.8068
YPL217C	BMS1	1.96208	54.8967
YOL021C	DIS3,MTR17,RRP44	1.96223	54.9865
YHR069C	RRP4	1.96228	55.0764
YGR195W	SKI6,RRP41,ECM20	1.96441	55.1662
YLR026C	SED5	1.96725	55.2561
YOR048C	RAT1,XRN2,TAP1,HKE1	1.96765	55.3459
YHR070W	TRM5	1.9687	55.4358
YDR187C		1.97041	55.5256
YPR136C		1.97329	55.6155
YOR236W	DFR1,dihydrofolate reductase	1.97373	55.7053
YPR137W	RRP9	1.97427	55.7951
YOR181W	LAS17,BEE1	1.97448	55.885
YDL120W	YFH1	1.97586	55.9748
YGR145W	ENP2	1.97775	56.0647
YGR186W	TFG1,RAP74,SSU71	1.9783	56.1545
YDR052C	DBF4,DNA52,LSD7	1.97924	56.2444
YDL152W		1.98244	56.3342
YDR212W	TCP1,CCT1	1.98568	56.4241
YDR087C	RRP1	1.98636	56.5139
YGL111W	NSA1	1.98687	56.6038
YNL103W	MET4	1.98794	56.6936
YDR404C	RPB7,B16	1.98821	56.7835
YJR093C	FIP1	1.98851	56.8733
YKL019W	RAM2,bifunctional protein farnesyltransferase/protein geranylgeranyltransferase	1.98878	56.9632
YMR229C	RRP5	1.98965	57.053
YJL076W	NET1,SRM8,CFI1,ESC5	1.99069	57.1429
YPR133C	SPN1,IWS1	1.99295	57.2327
YGL099W	LSG1,KRE35	1.99318	57.3226
YOL010W	RCL1	1.99583	57.4124
YGL137W	SEC27	1.99928	57.5022
YPR034W	ARP7,RSC11,SWP61	1.99931	57.5921
YPL211W	NIP7	1.99956	57.6819
YBL050W	SEC17,RNS3	2.00066	57.7718
YBR002C	RER2	2.00177	57.8616
YPL169C	MEX67	2.00285	57.9515
YOR372C	NDD1	2.00338	58.0413
YDR246W	TRS23	2.00375	58.1312
YKR025W	RPC37,C37	2.00527	58.221
YFR003C	YPI1	2.00752	58.3109
YDR168W	CDC37,SMO1	2.00818	58.4007
YNL207W	RIO2	2.0082	58.4906
YBR252W	DUT1	2.01006	58.5804
YDL148C	NOP14,UTP2	2.01026	58.6703
YOR098C	NUP1	2.01225	58.7601
YKL052C	ASK1	2.01233	58.85
YDL031W	DBP10	2.01273	58.9398
YDL060W	TSR1	2.01551	59.0296
YJL125C	GCD14,1-methyladenosine tRNA methyltransferase subunit,TRM61	2.01666	59.1195
YGR158C	MTR3	2.01689	59.2093
YNL232W	CSL4,SKI4	2.01795	59.2992
YPL210C	SRP72	2.01801	59.389
YHR196W	UTP9	2.01927	59.4789
YOR095C	RKI1,ribose-5-phosphate isomerase RKI1	2.01952	59.5687
YGR218W	CRM1,XPO1,KAP124	2.0205	59.6586
YKR068C	BET3	2.02057	59.7484
YOR281C	PLP2	2.02096	59.8383
YPL012W	RRP12	2.02501	59.9281
YGR116W	SPT6,SSN20,CRE2	2.02646	60.018
YML130C	ERO1	2.02666	60.1078
YPL190C	NAB3,HMD1	2.02708	60.1977
YPL243W	SRP68	2.02921	60.2875
YGR147C	NAT2	2.02981	60.3774
YLR291C	GCD7	2.03013	60.4672
YPL235W	RVB2,RuvB family ATP-dependent DNA helicase reptin,TIP48,TIH2,TIP49B	2.03023	60.5571
YNL137C	NAM9,mitochondrial 37S ribosomal protein NAM9,MNA6	2.03345	60.6469
YGR090W	UTP22	2.03365	60.7367
YJL050W	MTR4,DOB1	2.03457	60.8266
YGL172W	NUP49,NSP49	2.0358	60.9164
YCR057C	PWP2,UTP1,YCR058C,YCR055C	2.036	61.0063
YGL048C	RPT6,proteasome regulatory particle base subunit RPT6,SUG1,SCB68,CRL3,CIM3	2.03915	61.0961
YDR397C	NCB2,YDR1	2.03965	61.186
YGR128C	UTP8	2.03976	61.2758
YML098W	TAF13,TafII19,TAF19,FUN81	2.04176	61.3657
YDR189W	SLY1	2.04375	61.4555
YOL133W	HRT1,SCF ubiquitin ligase complex subunit HRT1,HRT2,ROC1,RBX1	2.05067	61.5454
YIR006C	PAN1,DIM2,MIP3,MDP3	2.05246	61.6352
YOR218C		2.0531	61.7251
YGL225W	VRG4,VIG4,LDB3,GOG5,VAN2	2.05517	61.8149
YDL166C	FAP7	2.05556	61.9048
YOR117W	RPT5,proteasome regulatory particle base subunit RPT5,YTA1	2.05565	61.9946
YDL029W	ARP2,actin-related protein 2,ACT2	2.05576	62.0845
YBL040C	ERD2	2.05676	62.1743
YHR169W	DBP8,ATP-dependent RNA helicase DBP8	2.05695	62.2642
YML069W	POB3	2.05955	62.354
YNL024C-A	KSH1	2.0597	62.4438
YLR116W	MSL5,BBP	2.06015	62.5337
YGL207W	SPT16,SSF1,CDC68	2.06326	62.6235
YIR012W	SQT1	2.06355	62.7134
YPL251W		2.06485	62.8032
YJL041W	NSP1	2.06584	62.8931
YMR005W	TAF4,TafII48,MPT1,TSG2,TAF48	2.06924	62.9829
YPL266W	DIM1,CDH1	2.07037	63.0728
YNL306W	MRPS18,mitochondrial 37S ribosomal protein YmS18,YmS18	2.07162	63.1626
YOR151C	RPB2,B150,SOH2,SIT2,RPO22,RPB150	2.07202	63.2525
YFL017C	GNA1,PAT1	2.07422	63.3423
YDR526C		2.07684	63.4322
YFR052W	RPN12,proteasome regulatory particle lid subunit RPN12,NIN1	2.0772	63.522
YMR049C	ERB1	2.07823	63.6119
YGR245C	SDA1	2.08004	63.7017
YNR043W	MVD1,diphosphomevalonate decarboxylase MVD1,ERG19	2.08023	63.7916
YDL212W	SHR3,APF1	2.08033	63.8814
YDR091C	RLI1	2.08201	63.9712
YGL068W	MNP1,mitochondrial nucleoid protein MNP1	2.08292	64.0611
YDR361C	BCP1	2.08427	64.1509
YHR188C	GPI16	2.08464	64.2408
YIR022W	SEC11	2.08536	64.3306
YOR370C	MRS6,MSI4	2.08819	64.4205
YPL146C	NOP53,RRP16	2.08953	64.5103
YMR093W	UTP15	2.09123	64.6002
YMR236W	TAF9,TafII17,TAF17	2.09426	64.69
YHR083W	SAM35,TOM38,TOB38,FMP20	2.0975	64.7799
YOR176W	HEM15,ferrochelatase HEM15	2.09784	64.8697
YBR265W	TSC10,3-dehydrosphinganine reductase	2.09794	64.9596
YML093W	UTP14	2.09878	65.0494
YCL054W	SPB1	2.0989	65.1393
YOR056C	NOB1,YOR29-07	2.10009	65.2291
YPR112C	MRD1	2.10026	65.319
YDR427W	RPN9,proteasome regulatory particle lid subunit RPN9,NAS7	2.10076	65.4088
YDL205C	HEM3,OLE2	2.10143	65.4987
YDR062W	LCB2,serine C-palmitoyltransferase LCB2,TSC1,SCS1	2.10175	65.5885
YML025C	YML6,mitochondrial 54S ribosomal protein YmL6,YmL6	2.10522	65.6783
YOR159C	SME1,Sm E,SmE	2.10556	65.7682
YNL287W	SEC21	2.10601	65.858
YGR119C	NUP57	2.10904	65.9479
YJR002W	MPP10	2.10973	66.0377
YEL002C	WBP1	2.11013	66.1276
YNL075W	IMP4	2.11025	66.2174
YKL104C	GFA1	2.11139	66.3073
YMR298W	LIP1,sphingosine N-acyltransferase subunit LIP1	2.11499	66.3971
YNL263C	YIF1	2.11524	66.487
YDR145W	TAF12,TafII61,TafII68,TAF68,TAF61	2.11662	66.5768
YBR247C	ENP1,MEG1	2.11695	66.6667
YPR182W	SMX3,Sm F,SmF	2.11939	66.7565
YNR054C	ESF2,ABT1	2.1196	66.8464
YDL150W	RPC53,C53,RPC4	2.11985	66.9362
YOR341W	RPA190,A190,RRN1	2.12053	67.0261
YGR095C	RRP46	2.12459	67.1159
YER048W-A	ISD11	2.12725	67.2058
YML010W	SPT5	2.12833	67.2956
YJR076C	CDC11,septin CDC11,PSL9	2.12987	67.3854
YDL153C	SAS10,UTP3	2.13191	67.4753
YER023W	PRO3,ORE2	2.13295	67.5651
YER082C	UTP7,KRE31	2.1338	67.655
YBR088C	POL30,PCNA	2.13481	67.7448
YCR052W	RSC6	2.13544	67.8347
YDL015C	TSC13	2.13603	67.9245
YHR020W	proline--tRNA ligase	2.1369	68.0144
YDL064W	UBC9,E2 SUMO-conjugating protein UBC9	2.13812	68.1042
YBR155W	CNS1	2.14132	68.1941
YGR267C	FOL2,GTP cyclohydrolase I	2.14227	68.2839
YDR299W	BFR2	2.14426	68.3738
YPR010C	RPA135,A135,SRP3,RRN2,RPA2	2.14583	68.4636
YFR037C	RSC8,SWH3	2.147	68.5535
YBR190W		2.14735	68.6433
YJL111W	CCT7,TCP7	2.14737	68.7332
YBR234C	ARC40	2.14811	68.823
YJR065C	ARP3,actin-related protein 3,ACT4	2.14856	68.9128
YNL189W	SRP1,SCM1,KAP60	2.15506	69.0027
YKR071C	DRE2	2.15681	69.0925
YMR308C	PSE1,KAP121	2.15818	69.1824
YGL069C	SRF3	2.15838	69.2722
YKL210W	UBA1,E1 ubiquitin-activating protein UBA1	2.16046	69.3621
YIL109C	SEC24,ANU1	2.16183	69.4519
YJL033W	HCA4,RNA-dependent ATPase HCA4,ECM24,DBP4	2.1635	69.5418
YPL126W	NAN1,UTP17	2.16415	69.6316
YPR108W	RPN7,proteasome regulatory particle lid subunit RPN7	2.16453	69.7215
YNR035C	ARC35,END9	2.16462	69.8113
YPR142C		2.16692	69.9012
YML105C	SEC65	2.17002	69.991
YOR261C	RPN8,proteasome regulatory particle lid subunit RPN8	2.17191	70.0809
YOR168W	GLN4,glutamine--tRNA ligase,glutamyl-tRNA synthetase	2.17227	70.1707
YNR016C	ACC1,acetyl-CoA carboxylase ACC1,MTR7,FAS3,ABP2	2.17358	70.2606
YJL143W	TIM17,SMS1,MPI2,MIM17	2.17405	70.3504
YOR259C	RPT4,proteasome regulatory particle base subunit RPT4,SUG2,PCS1,CRL13	2.17405	70.4403
YOR046C	DBP5,ATP-dependent RNA helicase DBP5,RAT8	2.17515	70.5301
YDR188W	CCT6,TCP20,TCP6,HTR3	2.17873	70.6199
YHR107C	CDC12,septin CDC12,PSL7,CLA10	2.18048	70.7098
YNL151C	RPC31,C31,RPC8,ACP2	2.1807	70.7996
YKL195W	MIA40,TIM40,FMP15	2.18271	70.8895
YGR083C	GCD2,GCD12	2.18272	70.9793
YPR033C	HTS1,histidine--tRNA ligase,histidyl-tRNA synthetase,TSM4572	2.18339	71.0692
YKL099C	UTP11	2.18345	71.159
YJL097W	PHS1,enoyl-CoA hydratase PHS1	2.18447	71.2489
YDR232W	HEM1,OLE3,CYD1	2.18692	71.3387
YJL014W	CCT3,TCP3,BIN2	2.18701	71.4286
YOR157C	PUP1,proteasome core particle subunit beta 2	2.18721	71.5184
YML125C	PGA3,NQR1	2.18792	71.6083
YJR064W	CCT5,TCP5	2.18821	71.6981
YDR238C	SEC26	2.19382	71.788
YIL022W	TIM44,MPI1,MIM44,ISP45	2.19469	71.8778
YLR153C	ACS2,acetate--CoA ligase ACS2	2.19546	71.9677
YDL235C	YPD1	2.19619	72.0575
YOL026C	MIM1,TOM13	2.19629	72.1473
YKL024C	URA6,bifunctional uridylate/adenylate kinase,SOC8	2.19706	72.2372
YIL021W	RPB3,B44	2.19753	72.327
YOR004W	UTP23	2.1985	72.4169
YOR260W	GCD1,TRA3	2.19871	72.5067
YPR113W	PIS1	2.19978	72.5966
YLR186W	EMG1,NEP1	2.20103	72.6864
YJL008C	CCT8	2.20177	72.7763
YNL124W	NAF1	2.2018	72.8661
YLL008W	DRS1	2.20201	72.956
YOR254C	SEC63,PTL1	2.20286	73.0458
YMR203W	TOM40,MOM38,ISP42	2.20363	73.1357
YDR190C	RVB1,RuvB family ATP-dependent DNA helicase pontin,TIP49,TIH1,TIP49A	2.20368	73.2255
YJR072C	NPA3,GPN1,EPA1	2.20391	73.3154
YOR335C	ALA1,alanine--tRNA ligase,CDC64	2.20651	73.4052
YPR088C	SRP54,SRH1	2.20659	73.4951
YBR089W		2.21247	73.5849
YER127W	LCP5	2.21396	73.6748
YIR011C	STS1,SSM5,DBF8	2.21837	73.7646
YDL140C	RPO21,B220,SUA8,RPB220,RPB1	2.22038	73.8544
YDL111C	RRP42	2.22072	73.9443
YLR196W	PWP1	2.22077	74.0341
YKL004W	AUR1,inositol phosphorylceramide synthase	2.22371	74.124
YPL010W	RET3	2.22413	74.2138
YDL007W	RPT2,proteasome regulatory particle base subunit RPT2,YTA5,YHS4	2.22639	74.3037
YDR398W	UTP5	2.22801	74.3935
YDR327W		2.22902	74.4834
YOR272W	YTM1	2.23001	74.5732
YDR527W	RBA50	2.23197	74.6631
YGR190C		2.23305	74.7529
YFR004W	RPN11,proteasome regulatory particle lid subunit RPN11,MPR1	2.2353	74.8428
YPL043W	NOP4,NOP77	2.23569	74.9326
YLR101C		2.23588	75.0225
YOR194C	TOA1	2.23868	75.1123
YGR253C	PUP2,proteasome core particle subunit alpha 5,DOA5	2.23961	75.2022
YKL186C	MTR2	2.24256	75.292
YLR223C	IFH1	2.24288	75.3819
YLR276C	DBP9	2.24377	75.4717
YKL013C	ARC19	2.24429	75.5615
YOR361C	PRT1,DNA26,CDC63	2.24943	75.6514
YDR339C	FCF1,UTP24	2.24949	75.7412
YIL075C	RPN2,proteasome regulatory particle base subunit RPN2,SEN3	2.25062	75.8311
YLR314C	CDC3,septin CDC3	2.2526	75.9209
YPR143W	RRP15	2.25277	76.0108
YLR100W	ERG27,3-keto-steroid reductase	2.25617	76.1006
YOR204W	DED1,SPP81	2.25639	76.1905
YDL145C	COP1,SOO1,RET1,SEC33	2.26176	76.2803
YLR051C	FCF2	2.26283	76.3702
YPL028W	ERG10,acetyl-CoA C-acetyltransferase,TSM0115,LPB3	2.26344	76.46
YKR081C	RPF2	2.26406	76.5499
YHR088W	RPF1	2.26606	76.6397
YNL150W		2.26639	76.7296
YDL143W	CCT4,ANC2,TCP4	2.26685	76.8194
YKL138C-A	HSK3	2.2679	76.9093
YGR115C		2.27026	76.9991
YPL252C	YAH1	2.27035	77.0889
YBR135W	CKS1	2.27047	77.1788
YML085C	TUB1	2.27137	77.2686
YGL120C	PRP43,JA1	2.2727	77.3585
YGR211W	ZPR1	2.27275	77.4483
YFR051C	RET2	2.27325	77.5382
YNL036W	NCE103,carbonate dehydratase NCE103,NCE3	2.27434	77.628
YML092C	PRE8,proteasome core particle subunit alpha 2	2.27731	77.7179
YPL044C		2.27851	77.8077
YOR206W	NOC2	2.27901	77.8976
YER021W	RPN3,proteasome regulatory particle lid subunit RPN3,SUN2	2.28079	77.9874
YHR190W	ERG9,bifunctional farnesyl-diphosphate farnesyltransferase/squalene synthase	2.28131	78.0773
YGR264C	MES1,methionine--tRNA ligase MES1,MetRS,methionyl-tRNA synthetase,MESI	2.28222	78.1671
YMR235C	RNA1	2.2823	78.257
YDR177W	UBC1,E2 ubiquitin-conjugating protein UBC1	2.28446	78.3468
YER136W	GDI1,SEC19	2.28757	78.4367
YOL097C	WRS1,tryptophan--tRNA ligase WRS1,tryptophanyl-tRNA synthetase,HRE342	2.291	78.5265
YDL097C	RPN6,proteasome regulatory particle lid subunit RPN6,NAS4	2.29106	78.6164
YJL104W	PAM16,TIM16,MIA1	2.29315	78.7062
YOR340C	RPA43,A43	2.29319	78.796
YDL195W	SEC31,WEB1	2.29508	78.8859
YER029C	SMB1,Sm B,SmB	2.29765	78.9757
YLR259C	HSP60,MNA2,MIF4,CPN60	2.2999	79.0656
YDR365C	ESF1	2.30304	79.1554
YMR200W	ROT1	2.30434	79.2453
YGL022W	STT3	2.30871	79.3351
YER148W	SPT15,TBP,TBP1,BTF1	2.30883	79.425
YPR110C	RPC40,AC40,RPC5	2.30928	79.5148
YKL145W	RPT1,proteasome regulatory particle base subunit RPT1,YTA3,CIM5	2.31111	79.6047
YDL016C		2.31682	79.6945
YDR413C		2.3179	79.7844
YNL247W	cysteine--tRNA ligase	2.32111	79.8742
YJL002C	OST1,NLT1	2.32488	79.9641
YDL147W	RPN5,proteasome regulatory particle lid subunit RPN5,NAS5	2.32606	80.0539
YNL002C	RLP7,RPL7	2.32708	80.1438
YPL160W	CDC60,leucine--tRNA ligase CDC60,LeuRS,leucyl-tRNA synthetase	2.32814	80.2336
YMR314W	PRE5,proteasome core particle subunit alpha 6	2.32961	80.3235
YER006W	NUG1	2.33066	80.4133
YDR412W	RRP17	2.33159	80.5031
YGR114C		2.33454	80.593
YGR175C	ERG1,squalene monooxygenase	2.3362	80.6828
YPL063W	TIM50	2.33658	80.7727
YDR060W	MAK21,NOC1	2.33915	80.8625
YDR044W	HEM13	2.33941	80.9524
YLR208W	SEC13,ANU3	2.34138	81.0422
YOR020C	HSP10,CPN10	2.34255	81.1321
YNL308C	KRI1	2.34492	81.2219
YOR203W		2.34546	81.3118
YDR054C	CDC34,SCF E2 ubiquitin-protein ligase catalytic subunit CDC34,UBC3,DNA6	2.34646	81.4016
YMR309C	NIP1	2.34994	81.4915
YPR181C	SEC23	2.35018	81.5813
YNL114C		2.35347	81.6712
YKL035W	UGP1	2.35731	81.761
YER003C	PMI40,mannose-6-phosphate isomerase PMI40,PMI	2.35772	81.8509
YNL061W	NOP2,YNA1	2.35859	81.9407
YBL041W	PRE7,proteasome core particle subunit beta 6,PRS3	2.35903	82.0305
YFL005W	SEC4,SRO6	2.36111	82.1204
YML126C	ERG13,hydroxymethylglutaryl-CoA synthase,HMGS	2.36259	82.2102
YDL092W	SRP14	2.36294	82.3001
YPL218W	SAR1	2.36484	82.3899
YCL059C	KRR1	2.36891	82.4798
YNR053C	NOG2,NUG2	2.36961	82.5696
YIL142W	CCT2,TCP2,BIN3	2.37514	82.6595
YMR079W	SEC14,PIT1	2.37604	82.7493
YPL231W	FAS2,trifunctional fatty acid synthase subunit FAS2	2.37608	82.8392
YER112W	LSM4,USS1,SDB23	2.37714	82.929
YNL251C	NRD1	2.38158	83.0189
YDL126C	CDC48	2.38289	83.1087
YMR296C	LCB1,serine C-palmitoyltransferase LCB1,TSC2,END8	2.38587	83.1986
YMR149W	SWP1	2.38747	83.2884
YOR294W	RRS1	2.39245	83.3783
YHR068W	DYS1	2.39341	83.4681
YNR017W	TIM23,MAS6,MPI3,MIM23	2.39489	83.558
YJL001W	PRE3,proteasome core particle subunit beta 1,CRL21	2.39637	83.6478
YGL011C	SCL1,proteasome core particle subunit alpha 1,PRC2	2.39661	83.7376
YDR394W	RPT3,proteasome regulatory particle base subunit RPT3,YTA2,YNT1	2.39772	83.8275
YMR290C	HAS1,ATP-dependent RNA helicase HAS1	2.39942	83.9173
YNL007C	SIS1	2.3995	84.0072
YKL141W	SDH3,succinate dehydrogenase cytochrome b subunit SDH3,YKL4,CYB3	2.4016	84.097
YGR094W	VAS1,valine--tRNA ligase	2.40181	84.1869
YMR131C	RRB1	2.40189	84.2767
YKL182W	FAS1,tetrafunctional fatty acid synthase subunit FAS1	2.4021	84.3666
YNL113W	RPC19,AC19	2.40633	84.4564
YDL004W	ATP16,F1F0 ATP synthase subunit delta	2.40738	84.5463
YHR148W	IMP3	2.40899	84.6361
YHR128W	FUR1	2.40933	84.726
YBR154C	RPB5,ABC27	2.41226	84.8158
YMR108W	ILV2,THI1,SMR1	2.41277	84.9057
YDR341C	arginine--tRNA ligase,ArgRS,RRS1	2.41887	84.9955
YGL122C	NAB2	2.42351	85.0854
YPL117C	IDI1,isopentenyl-diphosphate delta-isomerase IDI1,LPH10,BOT2	2.42674	85.1752
YJL026W	RNR2,ribonucleotide-diphosphate reductase subunit RNR2,CRT6	2.43141	85.265
YOR232W	MGE1,GRPE,YGE1	2.4335	85.3549
YFR050C	PRE4,proteasome core particle subunit beta 7	2.43577	85.4447
YGR082W	TOM20,MOM19,MAS20	2.4361	85.5346
YJL034W	KAR2,BIP,GRP78	2.4459	85.6244
YLR229C	CDC42	2.44834	85.7143
YFL022C	FRS2	2.45299	85.8041
YNL110C	NOP15	2.45578	85.894
YER159C	BUR6,NCB1	2.45713	85.9838
YBR079C	RPG1,TIF32	2.45792	86.0737
YPL093W	NOG1	2.45954	86.1635
YOL077C	BRX1	2.46278	86.2534
YBL076C	ILS1,isoleucine--tRNA ligase ILS1,isoleucyl-tRNA synthetase	2.46311	86.3432
YFL037W	TUB2,SHE8,ARM10	2.46717	86.4331
YNL149C	PGA2	2.46777	86.5229
YER126C	NSA2	2.46976	86.6128
YJL174W	KRE9	2.47108	86.7026
YLR009W	RLP24	2.47195	86.7925
YGR280C	PXR1,PinX1,GNO1	2.47328	86.8823
YLR060W	FRS1	2.47475	86.9721
YIL062C	ARC15	2.47489	87.062
YCL031C	RRP7	2.47507	87.1518
YDR487C	RIB3,3,4-dihydroxy-2-butanone-4-phosphate synthase RIB3	2.47733	87.2417
YOR362C	PRE10,proteasome core particle subunit alpha 7	2.47931	87.3315
YDR172W	SUP35,eRF3,[PSI(+)],[PSI],SUP36,SUP2,SUF12,SAL3,PNM2,GST1	2.48007	87.4214
YHR170W	NMD3,SRC5	2.48419	87.5112
YPL204W	HRR25,KTI14	2.48885	87.6011
YPL204W	MAK16	2.48886	87.6909
YPL204W	TIF6,CDC95	2.49057	87.7808
YPL204W		2.49448	87.8706
YPL204W	NOP7,YPH1	2.49482	87.9605
YPL204W	PRE6,proteasome core particle subunit alpha 4	2.49524	88.0503
YPL204W	YRA1,SHE11	2.49627	88.1402
YPL204W	PRE2,proteasome core particle subunit beta 5,SRR2,PRG1,DOA3	2.50324	88.23
YPL204W	YKT6	2.50461	88.3199
YPL204W	DPM1,SED3	2.50485	88.4097
YPL204W	GUK1,guanylate kinase,PUR5	2.50697	88.4996
YPL204W	PUP3,proteasome core particle subunit beta 3,SCS32	2.50698	88.5894
YPL204W	RHO3	2.5084	88.6792
YPL204W		2.51031	88.7691
YPL204W	PET9,OP1,ANC2,AAC2	2.51075	88.8589
YPL204W	DAD4,HSK2	2.51334	88.9488
YPL204W	SRP21	2.51384	89.0386
YPL204W	NCP1,CPR1	2.51868	89.1285
YPL204W	THS1,threonine--tRNA ligase THS1,threonyl-tRNA synthetase	2.52412	89.2183
YPL204W	SEC61	2.52534	89.3082
YPL204W	ESS1,peptidylprolyl isomerase ESS1,PIN1,PTF1	2.53484	89.398
YPL204W	LSM2,SNP3,SMX5	2.54117	89.4879
YPL204W	SUI1,RFR1,MOF2	2.54322	89.5777
YPL204W	CMD1,CaM	2.54638	89.6676
YPL204W		2.55053	89.7574
YPL204W	YRB1,SFO1,HTN1,CST20	2.55328	89.8473
YPL204W	RHO1	2.55363	89.9371
YPL204W	PRE1,proteasome core particle subunit beta 4	2.55693	90.027
YPL204W	GAR1	2.55985	90.1168
YPL204W	TIF5,SUI5	2.56036	90.2066
YPL204W	TIF35	2.56135	90.2965
YPL204W	PNO1,RRP20,DIM2	2.56551	90.3863
YPL204W	TYS1,tyrosine--tRNA ligase TYS1,TyrRS,TTS1	2.56755	90.4762
YPL204W	SKP1,CBF3D,MGO1	2.56977	90.566
YPL204W	SUI2	2.57249	90.6559
YPL204W	SEC53,phosphomannomutase SEC53,ALG4	2.57303	90.7457
YPL204W	ERG11,sterol 14-demethylase,CYP51	2.57519	90.8356
YPL204W	SUI3	2.57595	90.9254
YPL204W	RRP14	2.57615	91.0153
YPL204W	RPB11,B12.5	2.57643	91.1051
YPL204W	SUB2	2.57671	91.195
YPL204W	ARB1,ATP-binding cassette family ATPase ARB1	2.58278	91.2848
YPL204W	ILV3,dihydroxy-acid dehydratase ILV3	2.58754	91.3747
YPL204W	ERG20,bifunctional (2E,6E)-farnesyl diphosphate synthase/dimethylallyltranstransferase,FPP1,FDS1,BOT3	2.5943	91.4645
YPL204W	RPB10,ABC10-beta	2.59746	91.5544
YPL204W		2.61495	91.6442
YPL204W	LSM3,USS2,SMX4	2.61849	91.7341
YPL204W	HRP1,NAB5,NAB4	2.62639	91.8239
YPL204W	GUS1,glutamate--tRNA ligase GUS1,GluRS,GSN1	2.63626	91.9137
YPL204W	EBP2	2.6414	92.0036
YPL204W	TRM112	2.64783	92.0934
YPL204W	SUP45,eRF1,SUP47,SUP1,SAL4	2.66478	92.1833
YPL204W	SES1,serine--tRNA ligase SES1,SerRS,seryl-tRNA synthetase	2.66681	92.2731
YPL204W	GCD11,SUI4	2.68016	92.363
YPL204W	GLC7,DIS2S1,PP1,DIS2,CID1	2.68642	92.4528
YPL204W	RPO26,ABC23,RPB6	2.68998	92.5427
YPL204W	NOP58,NOP5	2.69849	92.6325
YPL204W	YOS1	2.70836	92.7224
YPL204W	TRR1	2.71087	92.8122
YPL204W		2.7141	92.9021
YPL204W	NOP56,SIK1	2.718	92.9919
YPL204W	KRS1,lysine--tRNA ligase KRS1,lysyl-tRNA synthetase,GCD5	2.72529	93.0818
YPL204W	SNU13	2.72699	93.1716
YPL204W	MCM1,FUN80	2.73008	93.2615
YPL204W	SSC1,mtHSP70,ENS1	2.73504	93.3513
YPL204W	TIM10,MRS11	2.74991	93.4412
YPL204W	DBP2	2.76953	93.531
YPL204W	ADE13,adenylosuccinase ADE13,BRA8,BRA1	2.77074	93.6208
YPL204W	ERG25,methylsterol monooxygenase	2.77168	93.7107
YPL204W	LSM5	2.77572	93.8005
YPL204W	TOM22,MOM22,MAS22,MAS17	2.7932	93.8904
YPL204W	SEC62,LPG14	2.79414	93.9802
YPL204W	NHP2	2.79733	94.0701
YPL204W	DPS1,aspartate--tRNA ligase DPS1,AspRS,aspartyl-tRNA synthetase	2.80045	94.1599
YPL204W	TIF34	2.80163	94.2498
YPL204W	DED81,asparagine--tRNA ligase DED81,asparaginyl-tRNA synthetase	2.80834	94.3396
YPL204W	COF1,cofilin	2.80874	94.4295
YPL204W	RPB8,ABC14.5	2.82392	94.5193
YPL204W	SAH1	2.83467	94.6092
YPL204W	PMA1,H(+)-exporting P2-type ATPase PMA1,KTI10	2.83512	94.699
YPL204W	YPT1,YP2	2.83559	94.7889
YPL204W	CBF5,pseudouridine synthase CBF5	2.85066	94.8787
YPL204W	RPC10,ABC10-alpha,RPB12	2.85244	94.9686
YPL204W	ACP1	2.87258	95.0584
YPL204W	HTB1,SPT12	2.88495	95.1482
YPL204W	SSS1	2.88532	95.2381
YPL204W		2.89097	95.3279
YPL204W	NOP1,LOT3	2.90123	95.4178
YPL204W	CDC33,eIF4E,TIF45	2.9056	95.5076
YPL204W	PDI1,protein disulfide isomerase PDI1,TRG1,MFP1	2.92825	95.5975
YPL204W	TIF11	2.92921	95.6873
YPL204W	PAB1	2.93226	95.7772
YPL204W	RPL30,ribosomal 60S subunit protein L30,L30e,rp73,YL38,L32,L30	2.93832	95.867
YPL204W		2.94268	95.9569
YPL204W	PGI1,glucose-6-phosphate isomerase,CDC30	2.9875	96.0467
YPL204W	NOP10	3.00039	96.1366
YPL204W	NTF2	3.00982	96.2264
YPL204W	PFY1,PRF1	3.02345	96.3163
YPL204W	PSA1,SRB1,VIG9,MPG1	3.03033	96.4061
YPL204W	SMT3,SUMO family protein SMT3	3.04558	96.496
YPL204W	MMF1,IBM1	3.04596	96.5858
YPL204W	OLE1,MDM2	3.04613	96.6757
YPL204W		3.06051	96.7655
YPL204W	GLN1,glutamate--ammonia ligase	3.06382	96.8553
YPL204W	ILV5	3.07371	96.9452
YPL204W	TPI1,triose-phosphate isomerase TPI1	3.08428	97.035
YPL204W	RPS3,ribosomal 40S subunit protein S3,rp13,YS3,S3,SUF14	3.12359	97.1249
YPL204W		3.14386	97.2147
YPL204W	ACT1,actin,actin,ABY1,END7	3.14566	97.3046
YPL204W	YEF3,eEF1Bgamma,EF-3,eEF3,TEF3	3.21727	97.3944
YPL204W	HYP2,eIF-5A,eIF5A,TIF51A	3.22099	97.4843
YPL204W	RPL15A,ribosomal 60S subunit protein L15A,L15e,rp15R,YL10,L15A,L13A,RPL10A	3.23988	97.5741
YPL204W	GSP1,CST17,CNR1	3.24289	97.664
YPL204W	RPL18A,ribosomal 60S subunit protein L18A,L18e,rp28A,L18A,RP28A	3.26096	97.7538
YPL204W	RPS2,ribosomal 40S subunit protein S2,rp12,Ys5,S5,S4,S2,SUP138,SUP44,SUP38,RPS4	3.28865	97.8437
YPL204W	EFB1,EF-1beta,eEF1Balpha,TEF5	3.29456	97.9335
YPL204W	IPP1,PPA1	3.3303	98.0234
YPL204W	PGK1,phosphoglycerate kinase	3.34421	98.1132
YPL204W	RPL3,ribosomal 60S subunit protein L3,rp1,YL1,L3,YOR29-14,TCM1,MAK8	3.36242	98.2031
YPL204W		3.36842	98.2929
YPL204W	RPS13,ribosomal 40S subunit protein S13,YS15,S27a,S15,S13,RPS13C,RPS13B	3.38813	98.3827
YPL204W	RPL25,ribosomal 60S subunit protein L25,L23,rpl6L,YL25,L25	3.40136	98.4726
YPL204W	RPL10,ribosomal 60S subunit protein L10,L16,L10,QSR1,GRC5	3.42114	98.5624
YPL204W		3.44309	98.6523
YPL204W	RPP0,ribosomal protein P0,P0,L10E,A0,RPL10E	3.46544	98.7421
YPL204W	RPL17A,ribosomal 60S subunit protein L17A,L22,YL17,L20A,L17A,RPL17	3.53718	98.832
YPL204W	RPL32,ribosomal 60S subunit protein L32,L32e,L32	3.54774	98.9218
YPL204W	RPL28,ribosomal 60S subunit protein L28,L15,rp44,YL24,L29,L28,CYH2	3.55402	99.0117
YPL204W	RPL5,ribosomal 60S subunit protein L5,L18,YL3,L5,L1a,RPL1,LPI14	3.62601	99.1015
YPL204W	RPS20,ribosomal 40S subunit protein S20,S10,URP2	3.71365	99.1914
YPL204W	RPS31,ubiquitin-ribosomal 40S subunit protein S31 fusion protein,S31e,UB13,YS24,S37,S31,UBI3,RPS37	3.71987	99.2812
YPL204W	RPS5,ribosomal 40S subunit protein S5,S7,rp14,YS8,S5,S2	3.79495	99.3711
YPL204W	RPS15,ribosomal 40S subunit protein S15,S19,rp52,S21,S15,RIG protein,RPS21	3.79589	99.4609
YPL204W		3.83348	99.5508
YPL204W		3.83542	99.6406
YPL204W	RPL33A,ribosomal 60S subunit protein L33A,L33e,rp47,l37A,YL37,L33A,RPL37A	3.83818	99.7305
YPL204W	GPM1,phosphoglycerate mutase GPM1	3.84603	99.8203
YPL204W	FBA1,fructose-bisphosphate aldolase FBA1,LOT1	3.96757	99.9102
YPL204W	CDC19,pyruvate kinase CDC19,PYK1	4.11008	100

[truncated: 6 more sheets: Suppl Fig4, Suppl Fig7, Suppl Fig8, Suppl Fig9, Suppl Fig10, Suppl Fig11]
